# Supplementary material for: Oscillating the local milieu of polymersome interiors via single input-regulated bilayer crosslinking and permeability tuning
Source: Nat Commun. 2022 Jan 31;13:585. doi: 10.1038/s41467-022-28227-6 (PMC8803951; doi:10.1038/s41467-022-28227-6)
Supplement: Supplementary file 3 — Source Data [file 41467_2022_28227_MOESM3_ESM.xlsx]

## Sheet: Figure 2a
Wavelength/nm	0 h	1 h	2 h	3 h	4 h	5 h	6 h	7 h	8 h	12 h
800	-0.000111888	-5.23039e-19	0.00027972	0.00115	4.1958e-05	-0.000454545	3.4965e-05	-0.000363636	-0.000454545	-0.000608392
799	-0.000608392	-0.000218182	0.000239161	0.000788811	-0.000437762	-0.00105	-7.69231e-05	-0.000145455	-0.000436364	-0.000752448
798	-0.000974359	-0.000375758	0.000235897	0.000486713	-0.000784615	-0.0015	-0.000153846	7.27273e-05	-0.000387879	-0.000868531
797	-0.00121	-0.000472727	0.00026993	0.000247552	-0.000998601	-0.0018	-0.000195804	0.000290909	-0.000309091	-0.000956643
796	-0.00131	-0.000509091	0.000341259	7.13287e-05	-0.00108	-0.00195	-0.000202797	0.000509091	-0.0002	-0.00102
795	-0.00129	-0.000484848	0.000449883	-4.1958e-05	-0.00103	-0.00194	-0.000174825	0.000727273	-6.06061e-05	-0.00105
794	-0.000974359	-0.000237762	0.000610723	-7.45921e-05	-0.000678322	-0.00158	-0.000142191	0.00111	0.000156177	-0.00111
793	-0.000496503	-0.000428904	0.000925408	-0.000109557	-0.000235431	-0.00104	-4.662e-06	0.00128	0.000559441	-0.00097669
792	-0.000531469	-8.85781e-05	0.00101	-0.000230769	-0.000291375	-0.00114	0.000130536	0.00122	0.000678322	-0.00131
791	-1.1655e-05	2.331e-06	0.00121	0.000107226	0.000244755	-0.000578089	0.000512821	0.00133	0.00118	-0.000864802
790	0.000463869	0.000284382	0.00145	0.000480186	0.000652681	-3.0303e-05	0.000862471	0.00125	0.00155	-0.000550117
789	0.000703963	0.000188811	0.0012	0.000675991	0.000552448	0.000212121	0.000715618	0.00106	0.00136	-0.000578089
788	0.00079021	7.22611e-05	0.00114	0.000967366	0.000678322	4.1958e-05	0.000934732	0.000769231	0.00128	-0.000487179
787	0.000904429	-0.0002331	0.00111	0.000846154	0.000582751	-1.8648e-05	0.00107	0.000797203	0.00107	-0.000428904
786	0.000939394	-0.000114219	0.00104	0.000857809	0.000454545	-0.000160839	0.00127	0.000554779	0.001	-0.000275058
785	0.00102	-0.000351981	0.00122	0.000918415	0.000505828	-0.000111888	0.00118	0.000361305	0.000932401	-0.000382284
784	0.000799534	-0.000104895	0.0011	0.000755245	0.000403263	-0.000144522	0.000920746	0.000307692	0.000759907	-0.000393939
783	0.000708625	-0.000237762	0.000988345	0.000452214	0.000254079	-0.000235431	0.000853147	0.000144522	0.000589744	-0.000522145
782	0.000265734	0.000174825	0.000871795	0.000221445	-0.000130536	-0.000573427	0.000620047	-4.4289e-05	0.000512821	-0.0007669
781	0.000319347	0.000207459	0.000967366	0.000214452	-0.000198135	-0.000522145	0.000729604	9.79021e-05	0.000491841	-0.000703963
780	0.000263403	0.000344988	0.001	0.000181818	-0.000221445	-0.000498834	0.000636364	8.62471e-05	0.000421911	-0.000666667
779	-0.000219114	0.000351981	0.000636364	-6.52681e-05	-0.000624709	-0.000759907	4.4289e-05	0.000384615	-0.000121212	-0.00106
778	-7.45921e-05	0.000561772	0.000839161	4.1958e-05	-0.000249417	-0.000675991	0.000552448	9.09091e-05	2.0979e-05	-0.000734266
777	-1.6317e-05	0.0004662	0.00081352	-6.52681e-05	0.000123543	-0.000687646	0.000750583	0.000282051	0.000195804	-0.000815851
776	0.000123543	0.000550117	0.001	0.000265734	0.000449883	-0.000498834	0.0011	0.000200466	0.000487179	-0.00083683
775	0.000216783	0.000456876	0.00119	0.000361305	0.000729604	-0.000298368	0.000911422	-0.000237762	0.000599068	-0.00107
774	0.000347319	0.000482517	0.00124	0.000328671	0.000834499	-0.000275058	0.00102	-0.000298368	0.00116	-0.000923077
773	0.000286713	0.000354312	0.00117	0.000107226	0.000680653	-0.000428904	0.000983683	-0.000300699	0.0011	-0.0013
772	0.000223776	0.000368298	0.0011	-6.99301e-06	0.000456876	-0.000487179	0.000890443	2.7972e-05	0.00131	-0.00125
771	0.00027972	-4.4289e-05	0.000783217	-0.000370629	0.00013986	-0.000745921	0.000571096	0.000414918	0.00111	-0.00161
770	0.000347319	-4.1958e-05	0.000944056	-0.000498834	0.000130536	-0.000804196	0.000403263	0.000755245	0.00111	-0.00178
769	0.000403263	-6.52681e-05	0.00122	-0.000519814	-0.00013986	-0.000662005	0.000508159	0.00086014	0.00115	-0.00168
768	0.000636364	9.79021e-05	0.00133	-0.000494172	2.5641e-05	-0.000675991	0.00093007	0.000517483	0.00122	-0.00141
767	0.000750583	0.000319347	0.00144	-0.000482517	0.000270396	-0.000657343	0.0011	0.000484848	0.00118	-0.00118
766	0.00102	0.000386946	0.00176	-0.000188811	0.0004662	-0.000272727	0.00144	0.000193473	0.00113	-0.000846154
765	0.00106	0.00048951	0.00197	-0.000181818	0.00067366	-0.000114219	0.0017	-0.000188811	0.000876457	-0.00069697
764	0.00113	0.000519814	0.00233	-4.4289e-05	0.00095338	0.000235431	0.00196	-0.000382284	0.00119	-0.000379953
763	0.00104	0.000727273	0.00203	-1.1655e-05	0.000881119	0.000268065	0.00191	-0.000424242	0.001	-0.000759907
762	0.00126	0.000876457	0.00184	0.000104895	0.000941725	0.000384615	0.00174	-0.00039627	0.00133	-0.00051049
761	0.00127	0.00103	0.00139	-7.45921e-05	0.000694639	0.000205128	0.00135	-0.000463869	0.00128	-0.000981352
760	0.00134	0.0011	0.00148	3.9627e-05	0.000624709	0.000191142	0.00133	-0.000687646	0.00169	-0.00112
759	0.00136	0.001	0.00134	0.00025641	0.000435897	0.000151515	0.00142	-0.000878788	0.00217	-0.00124
758	0.00149	0.00093007	0.00145	0.000484848	0.000400932	0.000123543	0.00156	-0.000787879	0.00229	-0.00116
757	0.00178	0.000986014	0.00159	0.000762238	0.000435897	0.000356643	0.00172	-0.000438228	0.00231	-0.00117
756	0.00191	0.00102	0.00194	0.000897436	0.000540793	0.000599068	0.00209	4.1958e-05	0.00231	-0.00114
755	0.00203	0.001	0.00221	0.00106	0.000715618	0.000911422	0.00238	0.000167832	0.00223	-0.000920746
754	0.0024	0.00113	0.00266	0.00149	0.000960373	0.00144	0.00265	0.000212121	0.00255	-0.000722611
753	0.00265	0.00132	0.00267	0.0016	0.000979021	0.0014	0.00266	0.000363636	0.00239	-0.000843823
752	0.00273	0.00156	0.00269	0.00181	0.00102	0.00142	0.00265	0.00032634	0.00261	-0.000526807
751	0.00262	0.00166	0.00262	0.00144	0.00104	0.00113	0.00253	0.000244755	0.00262	-0.000552448
750	0.00275	0.00165	0.00234	0.00136	0.00112	0.000918415	0.00232	-9.32401e-05	0.00264	-0.000648019
749	0.00279	0.00153	0.00233	0.00153	0.00142	0.000708625	0.00255	-0.000263403	0.00268	-0.000624709
748	0.00294	0.0014	0.0025	0.0017	0.00162	0.00062704	0.00276	-0.000386946	0.00259	-0.000482517
747	0.00312	0.00137	0.00248	0.00158	0.00198	0.00067366	0.00273	-0.000417249	0.0024	-0.00079021
746	0.00302	0.00169	0.00256	0.00137	0.00217	0.000636364	0.00261	-0.00060373	0.00213	-0.000874126
745	0.0032	0.00169	0.00271	0.0016	0.00245	0.00108	0.00259	-0.000862471	0.00227	-0.000545455
744	0.00335	0.00184	0.00299	0.00172	0.00258	0.00126	0.00272	-0.000920746	0.00234	-0.000417249
743	0.00326	0.00169	0.00311	0.0018	0.00253	0.00133	0.0027	-0.000862471	0.00234	-0.000405594
742	0.00313	0.00195	0.00312	0.00185	0.00249	0.00121	0.00273	-0.000687646	0.00253	-0.000298368
741	0.00306	0.00203	0.00321	0.00156	0.00239	0.00101	0.00279	-0.000312354	0.00264	-0.000368298
740	0.00332	0.00252	0.00309	0.00179	0.00221	0.000969697	0.00285	-0.000137529	0.0027	-0.000447552
739	0.00342	0.00262	0.00316	0.00181	0.00218	0.00107	0.0033	-7.92541e-05	0.00284	-0.000596737
738	0.00338	0.00287	0.00312	0.00172	0.00202	0.00103	0.00346	-0.000305361	0.00303	-0.000792541
737	0.00345	0.00299	0.00312	0.00156	0.00202	0.00122	0.00339	-0.000270396	0.00302	-0.00122
736	0.00334	0.00309	0.00308	0.00145	0.00192	0.00137	0.00324	-0.000398601	0.00299	-0.00155
735	0.00362	0.00272	0.00328	0.00188	0.00208	0.00191	0.00366	-0.000561772	0.00349	-0.00118
734	0.00346	0.00284	0.00319	0.00186	0.00198	0.00179	0.00344	-0.000631702	0.00328	-0.00141
733	0.00324	0.00255	0.00301	0.00181	0.0019	0.00177	0.00327	-0.000608392	0.00341	-0.00131
732	0.00323	0.00276	0.00302	0.00189	0.00176	0.00143	0.00322	-0.000491841	0.00355	-0.00143
731	0.00339	0.0027	0.00301	0.00213	0.00183	0.00153	0.00321	-0.000282051	0.00376	-0.00129
730	0.00365	0.00324	0.00289	0.00243	0.00181	0.00167	0.00315	-0.000107226	0.00374	-0.00118
729	0.0037	0.00346	0.00285	0.00256	0.00199	0.00185	0.00331	-0.000263403	0.00369	-0.00114
728	0.0038	0.00363	0.00309	0.00275	0.00205	0.00179	0.00341	-0.000205128	0.0038	-0.000911422
727	0.00411	0.00365	0.00321	0.00291	0.0022	0.00194	0.00348	6.75991e-05	0.00376	-0.000811189
726	0.00432	0.00355	0.00356	0.00302	0.00249	0.00219	0.00383	-7.45921e-05	0.00377	-0.000508159
725	0.00458	0.00351	0.00381	0.00325	0.00272	0.00261	0.00407	-0.000275058	0.00401	-0.000170163
724	0.00456	0.00382	0.004	0.00302	0.00257	0.00248	0.00379	-0.000344988	0.00377	-0.000305361
723	0.00484	0.00381	0.00409	0.00294	0.00261	0.00269	0.00382	-0.000452214	0.00416	-9.55711e-05
722	0.00522	0.00382	0.00445	0.00302	0.00252	0.0026	0.0038	-0.000324009	0.00417	-0.000216783
721	0.00534	0.00369	0.00449	0.0031	0.00254	0.00262	0.00381	-0.000172494	0.00437	-0.000123543
720	0.00542	0.0039	0.00455	0.00332	0.00238	0.00249	0.00391	8.62471e-05	0.00442	-0.000195804
719	0.00553	0.0038	0.0046	0.00347	0.00241	0.0023	0.004	-3.2634e-05	0.00431	-7.69231e-05
718	0.00554	0.00381	0.00438	0.00347	0.00211	0.00203	0.00401	8.39161e-05	0.00427	-0.000207459
717	0.00556	0.00382	0.00437	0.0035	0.00197	0.00182	0.00421	0.00013986	0.00401	-0.000102564
716	0.00557	0.00394	0.00453	0.00363	0.00194	0.00179	0.00447	-1.6317e-05	0.00384	0.000109557
715	0.00562	0.00413	0.00466	0.00364	0.00183	0.00204	0.0043	-9.09091e-05	0.00377	0.000111888
714	0.00556	0.00439	0.00475	0.00337	0.00162	0.00216	0.0042	0.000165501	0.00348	-7.22611e-05
713	0.00587	0.00468	0.00481	0.00357	0.00191	0.00244	0.00415	0.000244755	0.00356	-0.000291375
712	0.00568	0.00468	0.00475	0.00355	0.00184	0.00232	0.00381	0.000547786	0.00324	-0.000522145
711	0.00572	0.00492	0.00476	0.00351	0.00198	0.00234	0.00387	0.000694639	0.00323	-0.000741259
710	0.00603	0.00492	0.0049	0.00359	0.00212	0.00248	0.00393	0.00102	0.00352	-0.000841492
709	0.00632	0.00518	0.00487	0.00358	0.00217	0.00253	0.0038	0.00107	0.00351	-0.00107
708	0.0063	0.00532	0.00474	0.00345	0.00221	0.00223	0.0037	0.00102	0.00367	-0.00141
707	0.00641	0.00549	0.00491	0.00366	0.00219	0.00224	0.00383	0.00116	0.00372	-0.00135
706	0.00656	0.00573	0.0051	0.00391	0.00224	0.00259	0.00392	0.00125	0.004	-0.00122
705	0.0068	0.00602	0.00512	0.00409	0.0024	0.00307	0.00385	0.00135	0.00403	-0.00112
704	0.00655	0.00598	0.0049	0.00397	0.00238	0.00311	0.0038	0.0016	0.00382	-0.00128
703	0.00683	0.00616	0.00497	0.00425	0.00259	0.00326	0.00413	0.00142	0.00393	-0.000972028
702	0.00657	0.00595	0.00474	0.0041	0.0026	0.00319	0.00396	0.00136	0.00352	-0.00104
701	0.00666	0.00596	0.00497	0.00395	0.00269	0.00338	0.00391	0.00131	0.00329	-0.00107
700	0.00683	0.00586	0.00502	0.00371	0.00259	0.00344	0.00377	0.00155	0.00336	-0.00113
699	0.00694	0.00612	0.00514	0.00353	0.00264	0.00334	0.00368	0.00158	0.00325	-0.00125
698	0.00694	0.00614	0.00524	0.00339	0.00266	0.00312	0.0036	0.00142	0.00324	-0.00126
697	0.00745	0.00647	0.00565	0.00359	0.00289	0.00347	0.00374	0.00154	0.00359	-0.000925408
696	0.0075	0.00655	0.00586	0.00359	0.0031	0.00365	0.0038	0.00167	0.00382	-0.000741259
695	0.00786	0.007	0.00584	0.00377	0.00356	0.00402	0.00404	0.00162	0.00402	-0.000438228
694	0.00781	0.00716	0.00585	0.00364	0.00348	0.00368	0.00427	0.00148	0.00397	-0.00039627
693	0.00802	0.00749	0.00599	0.00377	0.00372	0.00354	0.00459	0.00125	0.00408	0.000142191
692	0.00782	0.00731	0.00588	0.00351	0.00361	0.00317	0.00452	0.00113	0.00383	-2.7972e-05
691	0.0078	0.00744	0.00607	0.00361	0.00343	0.00312	0.00434	0.00108	0.00369	-8.85781e-05
690	0.00779	0.00741	0.00596	0.00357	0.00325	0.00284	0.00444	0.0011	0.00376	-0.000230769
689	0.00796	0.0075	0.0061	0.00358	0.0031	0.00289	0.00485	0.000937063	0.00391	-0.000265734
688	0.00811	0.00742	0.00611	0.00383	0.0029	0.003	0.00474	0.000853147	0.00379	-0.000277389
687	0.00837	0.00743	0.00639	0.0041	0.00321	0.00318	0.00481	0.00112	0.0041	-5.36131e-05
686	0.00831	0.00724	0.00652	0.00417	0.0033	0.00335	0.00485	0.00126	0.00421	4.662e-06
685	0.00864	0.00755	0.00663	0.00434	0.00352	0.00368	0.00501	0.00127	0.00422	0.000149184
684	0.00835	0.00751	0.00657	0.00421	0.0034	0.00315	0.00469	0.00134	0.00396	-0.000249417
683	0.0083	0.00749	0.00669	0.00432	0.00351	0.0029	0.00451	0.00153	0.00397	-0.000114219
682	0.008	0.00737	0.0065	0.0041	0.00327	0.00248	0.00422	0.00154	0.00388	-0.000391608
681	0.00814	0.00761	0.00635	0.0042	0.00318	0.00232	0.00389	0.00147	0.00395	-0.000762238
680	0.00821	0.00763	0.00615	0.00426	0.00306	0.00214	0.00392	0.00159	0.00418	-0.00116
679	0.00848	0.00797	0.00617	0.00432	0.00306	0.00225	0.00406	0.00164	0.00431	-0.00128
678	0.00865	0.00812	0.00613	0.00459	0.0031	0.00245	0.00405	0.00183	0.00421	-0.00133
677	0.00879	0.00835	0.00628	0.00476	0.00338	0.00264	0.00415	0.00215	0.00435	-0.00135
676	0.00899	0.00829	0.00663	0.0049	0.00342	0.00267	0.00434	0.00211	0.0043	-0.00114
675	0.00933	0.00839	0.00678	0.00507	0.00359	0.00299	0.00475	0.00199	0.00429	-0.00074359
674	0.00916	0.00842	0.00673	0.00496	0.00366	0.00268	0.00474	0.00206	0.0041	-0.000769231
673	0.00925	0.00836	0.00688	0.00507	0.00363	0.00272	0.005	0.00197	0.00416	-0.000438228
672	0.00885	0.0084	0.00664	0.00473	0.00343	0.00245	0.00492	0.00171	0.00393	-0.000675991
671	0.00893	0.00853	0.0067	0.00472	0.00333	0.00244	0.00493	0.00156	0.00399	-0.000769231
670	0.00885	0.0084	0.00676	0.00473	0.00332	0.00242	0.00486	0.00164	0.00381	-0.00093007
669	0.00887	0.00849	0.00676	0.00469	0.00326	0.00233	0.00493	0.00169	0.00375	-0.00117
668	0.00889	0.00851	0.00665	0.00476	0.00315	0.00229	0.00484	0.00187	0.00347	-0.00129
667	0.00915	0.00852	0.00662	0.00503	0.00327	0.00245	0.00479	0.00199	0.00353	-0.00141
666	0.00934	0.00849	0.00669	0.00519	0.00331	0.00239	0.00457	0.00177	0.00345	-0.00131
665	0.01001	0.00871	0.00665	0.00552	0.00356	0.0028	0.00455	0.0018	0.00365	-0.00107
664	0.00999	0.0088	0.00645	0.0055	0.00371	0.00255	0.00419	0.00179	0.00356	-0.00115
663	0.01037	0.00877	0.00658	0.00569	0.0039	0.00283	0.00405	0.00147	0.00382	-0.00103
662	0.01033	0.0089	0.00665	0.0054	0.00386	0.00279	0.00405	0.00133	0.00374	-0.00101
661	0.0106	0.00889	0.00714	0.00567	0.00396	0.00297	0.00427	0.00137	0.00415	-0.000550117
660	0.0105	0.00879	0.00736	0.00572	0.00392	0.00292	0.00423	0.00123	0.00432	-0.000435897
659	0.0105	0.00872	0.00737	0.00563	0.0038	0.00269	0.00434	0.00139	0.00445	-0.00060373
658	0.01048	0.00878	0.00733	0.00561	0.00379	0.00244	0.00447	0.00173	0.00442	-0.000379953
657	0.01065	0.00894	0.00749	0.0056	0.00389	0.00249	0.00506	0.00176	0.00478	-0.000249417
656	0.01069	0.00926	0.00748	0.00541	0.00382	0.00244	0.0051	0.00176	0.00467	-0.000400932
655	0.01097	0.00946	0.00756	0.00534	0.00379	0.00247	0.00514	0.002	0.00472	-0.000622378
654	0.01071	0.00942	0.00744	0.00504	0.00382	0.00229	0.00508	0.0019	0.00463	-0.000829837
653	0.01088	0.00958	0.00761	0.00506	0.00397	0.00242	0.0051	0.00175	0.00461	-0.00108
652	0.01065	0.0098	0.0074	0.00485	0.0036	0.00224	0.00504	0.00164	0.0043	-0.00123
651	0.01085	0.01006	0.00751	0.00518	0.00374	0.00229	0.00509	0.00185	0.00449	-0.00125
650	0.01085	0.01028	0.00759	0.00521	0.0038	0.0023	0.00509	0.00177	0.00434	-0.00134
649	0.0111	0.01044	0.00771	0.00539	0.00404	0.00232	0.0051	0.00182	0.0042	-0.00139
648	0.01147	0.0107	0.00801	0.00541	0.00418	0.00233	0.00517	0.00186	0.00425	-0.0013
647	0.01199	0.01094	0.00847	0.00538	0.0044	0.00252	0.00542	0.00175	0.00451	-0.00106
646	0.01243	0.01106	0.0086	0.00555	0.00455	0.0028	0.00544	0.00177	0.00449	-0.001
645	0.01269	0.01102	0.00884	0.00569	0.00461	0.00296	0.00556	0.00184	0.00475	-0.00086014
644	0.01262	0.01104	0.0088	0.00577	0.00476	0.00298	0.00574	0.00175	0.00464	-0.000804196
643	0.01273	0.01128	0.00899	0.00607	0.00479	0.00319	0.00579	0.00176	0.00479	-0.000687646
642	0.01259	0.01138	0.0089	0.00592	0.00441	0.003	0.00561	0.00179	0.00469	-0.000806527
641	0.01278	0.0115	0.00897	0.00601	0.00451	0.00308	0.00561	0.00206	0.00483	-0.000759907
640	0.01296	0.01164	0.00895	0.00602	0.00451	0.00314	0.00579	0.00208	0.00465	-0.000843823
639	0.01321	0.01168	0.00913	0.00628	0.00458	0.00326	0.00574	0.002	0.00461	-0.000701632
638	0.01326	0.01188	0.00928	0.00619	0.00437	0.00316	0.00547	0.00192	0.00456	-0.000818182
637	0.01367	0.01191	0.00941	0.00631	0.00444	0.00315	0.00546	0.00202	0.00486	-0.000853147
636	0.01363	0.01202	0.00921	0.00646	0.00453	0.00296	0.00528	0.0021	0.00479	-0.000890443
635	0.01366	0.0122	0.00925	0.00664	0.00443	0.00295	0.00548	0.00216	0.00495	-0.000785548
634	0.01363	0.01235	0.00913	0.00665	0.00446	0.0025	0.00558	0.0022	0.00475	-0.000834499
633	0.014	0.01239	0.00934	0.00667	0.00425	0.00261	0.00567	0.00221	0.00489	-0.000552448
632	0.014	0.01239	0.00923	0.00647	0.00407	0.00239	0.00563	0.00211	0.00472	-0.00072028
631	0.01411	0.0124	0.00926	0.00651	0.00412	0.00235	0.00565	0.00218	0.00479	-0.00058042
630	0.01415	0.01226	0.00947	0.00653	0.00422	0.00234	0.00561	0.00212	0.00477	-0.000512821
629	0.0142	0.01215	0.00983	0.00681	0.00452	0.00252	0.00557	0.00212	0.00501	-0.000244755
628	0.01409	0.01227	0.01005	0.00692	0.0046	0.00251	0.00542	0.00224	0.00519	-0.000284382
627	0.01423	0.01231	0.01019	0.00723	0.00486	0.00251	0.00536	0.00247	0.00555	-0.000214452
626	0.01389	0.01247	0.01014	0.00707	0.00491	0.00244	0.00505	0.00247	0.00549	-0.000202797
625	0.01408	0.01273	0.01036	0.00721	0.0051	0.00265	0.00517	0.00267	0.00567	4.662e-05
624	0.01423	0.01284	0.01026	0.00705	0.00509	0.00237	0.00515	0.00259	0.00548	-0.000223776
623	0.01461	0.01297	0.01031	0.00715	0.00515	0.00264	0.00536	0.00244	0.00547	-0.0002331
622	0.01461	0.0133	0.01017	0.00719	0.00516	0.00263	0.0055	0.00221	0.00534	-0.000550117
621	0.01477	0.01349	0.01041	0.00711	0.00522	0.0025	0.00571	0.00214	0.00522	-0.000689977
620	0.01487	0.01359	0.01049	0.007	0.00533	0.0023	0.00561	0.00201	0.00516	-0.000736597
619	0.01534	0.01368	0.01068	0.00733	0.00565	0.00243	0.00588	0.00194	0.00543	-0.000689977
618	0.01566	0.01392	0.01084	0.00758	0.00569	0.00246	0.006	0.00182	0.00569	-0.000550117
617	0.01579	0.01408	0.01095	0.00791	0.00579	0.00246	0.00605	0.00157	0.0058	-0.0002331
616	0.01585	0.01397	0.01088	0.00771	0.00573	0.00261	0.00599	0.00156	0.00569	-0.000307692
615	0.01621	0.01424	0.0112	0.00795	0.00609	0.00283	0.0061	0.00178	0.00585	6.75991e-05
614	0.01638	0.01435	0.01103	0.00793	0.00598	0.00274	0.00593	0.00176	0.00569	-0.000184149
613	0.01666	0.01447	0.01114	0.00821	0.00625	0.00316	0.00606	0.00184	0.00589	5.12821e-05
612	0.01672	0.01477	0.01114	0.00819	0.00612	0.00337	0.00592	0.00203	0.00558	-6.99301e-06
611	0.017	0.01493	0.01113	0.00821	0.00607	0.00334	0.00599	0.00214	0.00526	-0.000146853
610	0.01709	0.0152	0.01116	0.00825	0.00602	0.00333	0.00585	0.0021	0.00512	-0.000156177
609	0.01737	0.01525	0.01139	0.00826	0.00589	0.00343	0.00589	0.00192	0.00529	-0.000223776
608	0.01752	0.01547	0.01172	0.00852	0.00587	0.00357	0.00604	0.00166	0.00557	-0.00032634
607	0.01748	0.01562	0.01198	0.00859	0.00592	0.00354	0.00617	0.0016	0.00557	-0.000524476
606	0.01772	0.01538	0.01217	0.00847	0.00612	0.00351	0.00619	0.00149	0.00564	-0.000734266
605	0.0178	0.01561	0.01229	0.00861	0.00646	0.00356	0.0063	0.00156	0.0057	-0.00074359
604	0.01792	0.01564	0.01239	0.00872	0.00646	0.00346	0.00633	0.00168	0.00574	-0.000909091
603	0.0183	0.0158	0.01259	0.00887	0.00677	0.00366	0.00665	0.00184	0.00586	-0.000578089
602	0.01837	0.01616	0.01242	0.00863	0.00654	0.0035	0.00641	0.00205	0.00557	-0.000592075
601	0.01857	0.01613	0.01235	0.00868	0.00627	0.00336	0.00632	0.0021	0.00543	-0.000594406
600	0.0186	0.01621	0.01248	0.00869	0.00614	0.0035	0.00628	0.00203	0.00531	-0.00039627
599	0.01862	0.01594	0.01251	0.00878	0.00586	0.00344	0.00626	0.00197	0.00505	-0.000293706
598	0.01879	0.01604	0.01272	0.00906	0.00591	0.00348	0.00611	0.00202	0.00514	-0.000310023
597	0.0188	0.0162	0.01281	0.00914	0.00593	0.00334	0.00604	0.00231	0.00516	-0.000195804
596	0.01902	0.0161	0.01276	0.00938	0.00606	0.00324	0.00593	0.00207	0.00538	-5.82751e-05
595	0.01913	0.01639	0.01281	0.00972	0.00635	0.00338	0.00597	0.00219	0.00559	7.92541e-05
594	0.0193	0.01658	0.01308	0.0099	0.00665	0.0032	0.00604	0.00237	0.00571	0.000193473
593	0.01961	0.0172	0.01318	0.00987	0.00694	0.00324	0.00622	0.00255	0.006	0.000389277
592	0.01972	0.0177	0.01324	0.00959	0.00698	0.00319	0.00607	0.00248	0.00604	0.000515152
591	0.02021	0.01793	0.01341	0.00981	0.00703	0.00359	0.00616	0.00237	0.00611	0.000547786
590	0.02038	0.01802	0.01359	0.00985	0.00709	0.00387	0.00638	0.00221	0.00591	0.000675991
589	0.02066	0.0181	0.01376	0.00995	0.00716	0.00403	0.00647	0.002	0.00571	0.000687646
588	0.02085	0.01828	0.01382	0.00971	0.00712	0.00405	0.00614	0.00195	0.00556	0.000498834
587	0.02109	0.01834	0.014	0.00995	0.00722	0.00417	0.00633	0.00201	0.00559	0.000594406
586	0.02139	0.01842	0.014	0.01009	0.00723	0.00417	0.00652	0.00178	0.00566	0.000405594
585	0.02162	0.01841	0.0141	0.01031	0.00747	0.00431	0.00652	0.00181	0.00586	0.000501166
584	0.02173	0.01832	0.01426	0.01037	0.00771	0.00403	0.00651	0.00198	0.0057	0.00039627
583	0.02189	0.01862	0.01443	0.01053	0.00776	0.00402	0.00667	0.00217	0.00597	0.000386946
582	0.02191	0.01872	0.01477	0.0106	0.00779	0.00393	0.00672	0.00198	0.00592	0.000328671
581	0.02225	0.01887	0.01515	0.01111	0.0077	0.00405	0.007	0.0019	0.00574	0.000305361
580	0.0221	0.01902	0.01525	0.011	0.00775	0.0039	0.00686	0.00184	0.00563	0.000484848
579	0.02212	0.01933	0.01527	0.011	0.0079	0.00391	0.00686	0.00172	0.00574	0.000321678
578	0.02209	0.01949	0.0151	0.01097	0.00786	0.00373	0.00684	0.00181	0.00549	2.7972e-05
577	0.02245	0.01974	0.01521	0.01138	0.00812	0.00379	0.00692	0.00182	0.00559	8.85781e-05
576	0.02279	0.0199	0.01508	0.01136	0.0081	0.00382	0.00697	0.00194	0.00567	1.8648e-05
575	0.02316	0.01992	0.0149	0.01155	0.00809	0.00397	0.00685	0.00213	0.00582	0.000114219
574	0.02342	0.02002	0.01499	0.01156	0.00827	0.00377	0.00684	0.00247	0.00583	0.000102564
573	0.02372	0.02037	0.01506	0.01158	0.00821	0.00362	0.00693	0.00266	0.00605	6.75991e-05
572	0.0239	0.02021	0.01538	0.01151	0.0081	0.0037	0.00678	0.00266	0.00592	-7.45921e-05
571	0.02437	0.02054	0.01556	0.0118	0.00805	0.0038	0.00678	0.00274	0.00571	0.000160839
570	0.02458	0.02076	0.01573	0.01173	0.00825	0.00393	0.00678	0.00287	0.0059	0.000289044
569	0.02476	0.02111	0.01592	0.01178	0.00848	0.004	0.00696	0.00267	0.00587	0.000181818
568	0.02491	0.02127	0.01595	0.01195	0.00854	0.00398	0.00725	0.00281	0.00569	0.000111888
567	0.02519	0.0214	0.0162	0.01231	0.00869	0.00422	0.00731	0.00278	0.00564	0.000207459
566	0.02519	0.02147	0.01633	0.01227	0.00864	0.00424	0.00732	0.00286	0.00556	2.7972e-05
565	0.02536	0.02163	0.0164	0.01264	0.00866	0.00459	0.00755	0.00297	0.00571	0.000202797
564	0.02536	0.02178	0.01656	0.01263	0.00867	0.00455	0.00745	0.00301	0.0058	0.000307692
563	0.02544	0.02189	0.01671	0.01268	0.00859	0.00458	0.00748	0.00306	0.00602	0.000426573
562	0.02576	0.02165	0.01682	0.0127	0.00855	0.00487	0.00724	0.00316	0.00622	0.000370629
561	0.02628	0.02192	0.01688	0.01288	0.00848	0.00486	0.00719	0.00324	0.00637	0.000291375
560	0.02666	0.02202	0.01698	0.013	0.00851	0.00481	0.00721	0.0033	0.00666	0.000128205
559	0.02686	0.02228	0.01702	0.01284	0.00862	0.0047	0.00709	0.00312	0.00658	-3.4965e-05
558	0.02703	0.02231	0.01704	0.01282	0.00854	0.00472	0.00705	0.0032	0.0066	-0.000198135
557	0.02722	0.02254	0.0172	0.01276	0.00871	0.00488	0.0071	0.00316	0.00661	-0.000445221
556	0.02736	0.02276	0.01731	0.01264	0.00882	0.00468	0.00702	0.00302	0.00659	-0.000671329
555	0.0276	0.02318	0.01762	0.013	0.00921	0.0049	0.00729	0.00304	0.00672	-0.000118881
554	0.02772	0.02348	0.0179	0.01298	0.00927	0.0048	0.00721	0.00302	0.0067	0.000242424
553	0.02795	0.02387	0.01804	0.01313	0.00956	0.00466	0.00728	0.00316	0.0069	0.00058042
552	0.02837	0.02401	0.0182	0.01326	0.00979	0.00461	0.00733	0.0032	0.00696	0.000599068
551	0.02857	0.02427	0.01825	0.01352	0.00964	0.00445	0.00741	0.00321	0.00688	0.000547786
550	0.0287	0.02458	0.01833	0.01388	0.00959	0.00444	0.0075	0.00311	0.00692	0.000592075
549	0.02896	0.02472	0.01868	0.01407	0.00953	0.00458	0.00758	0.00318	0.00689	0.000624709
548	0.0292	0.02457	0.01889	0.01424	0.00944	0.00452	0.00762	0.00312	0.00669	0.000622378
547	0.02947	0.02444	0.01911	0.01452	0.00949	0.00466	0.00782	0.00312	0.00672	0.000561772
546	0.02992	0.0244	0.0194	0.01488	0.00971	0.00492	0.00796	0.00315	0.00686	0.000631702
545	0.03012	0.02462	0.01956	0.01512	0.0098	0.00519	0.00796	0.00349	0.00676	0.000960373
544	0.03049	0.02478	0.01967	0.0152	0.00977	0.00511	0.008	0.00366	0.00689	0.00106
543	0.03095	0.02504	0.01983	0.01533	0.0099	0.00503	0.00803	0.00372	0.00712	0.00108
542	0.03117	0.02536	0.01991	0.0154	0.00989	0.00486	0.00794	0.0037	0.00706	0.001
541	0.03119	0.02569	0.01998	0.01556	0.00979	0.00475	0.00789	0.00359	0.00684	0.000916084
540	0.03136	0.02621	0.02014	0.01571	0.0098	0.00468	0.00793	0.00338	0.00677	0.000937063
539	0.03164	0.02628	0.02055	0.01582	0.00984	0.00474	0.00782	0.00328	0.00691	0.00112
538	0.03189	0.02624	0.02067	0.01579	0.0099	0.00436	0.00783	0.00296	0.00675	0.00118
537	0.0323	0.02649	0.02103	0.01608	0.00998	0.00452	0.0077	0.00287	0.00706	0.00138
536	0.03264	0.02637	0.02114	0.01602	0.00975	0.00451	0.00739	0.00296	0.00692	0.00151
535	0.03295	0.02679	0.02097	0.01587	0.00966	0.00461	0.00717	0.00328	0.00697	0.00148
534	0.03344	0.02776	0.02149	0.01632	0.01018	0.00515	0.00764	0.00338	0.00759	0.00149
533	0.03421	0.02898	0.02206	0.01673	0.0109	0.00608	0.00836	0.00359	0.00834	0.00159
532	0.03474	0.03065	0.02241	0.01725	0.01175	0.00668	0.00909	0.0037	0.00907	0.0015
531	0.03514	0.03226	0.0227	0.01772	0.01253	0.0075	0.00994	0.00364	0.00949	0.00139
530	0.0357	0.03387	0.02297	0.01842	0.01343	0.00845	0.01109	0.00359	0.0102	0.00155
529	0.03607	0.0349	0.02337	0.0189	0.01397	0.00913	0.01183	0.00353	0.0106	0.00152
528	0.0363	0.03579	0.02356	0.01909	0.01453	0.00933	0.01227	0.00335	0.01081	0.0015
527	0.03636	0.03641	0.0236	0.01892	0.01469	0.00954	0.01216	0.0036	0.01109	0.00175
526	0.03629	0.03624	0.02352	0.01871	0.01453	0.00961	0.01187	0.0037	0.01087	0.00193
525	0.03639	0.03646	0.02371	0.01859	0.01483	0.00993	0.01183	0.00388	0.0109	0.00209
524	0.03671	0.03669	0.02445	0.01911	0.01524	0.01036	0.01204	0.00391	0.01113	0.00247
523	0.0373	0.0368	0.02483	0.01904	0.01537	0.01061	0.01212	0.00416	0.01132	0.0027
522	0.03774	0.03679	0.02527	0.01947	0.01548	0.01051	0.01226	0.00397	0.01141	0.00284
521	0.03813	0.03685	0.02542	0.01978	0.01561	0.01045	0.01235	0.00388	0.01146	0.00286
520	0.0388	0.03727	0.02554	0.02018	0.01556	0.01053	0.01285	0.00397	0.01135	0.00279
519	0.03935	0.03748	0.02569	0.02061	0.01549	0.01033	0.01313	0.00386	0.01134	0.00265
518	0.03974	0.03777	0.02582	0.021	0.01575	0.01012	0.01311	0.0037	0.01148	0.00279
517	0.04	0.03818	0.02575	0.0209	0.0156	0.00994	0.01283	0.00396	0.01146	0.00269
516	0.04042	0.03873	0.02629	0.02144	0.01587	0.0104	0.01303	0.00386	0.01165	0.00282
515	0.04061	0.03909	0.02623	0.02155	0.01591	0.01034	0.01288	0.00403	0.01153	0.00288
514	0.04108	0.03938	0.02672	0.02197	0.016	0.0101	0.0128	0.00402	0.01177	0.00316
513	0.04144	0.03947	0.02714	0.02195	0.01599	0.00987	0.01266	0.00435	0.01196	0.00323
512	0.04179	0.03954	0.02746	0.02223	0.01606	0.00976	0.01254	0.00433	0.01179	0.00336
511	0.04214	0.03975	0.02755	0.02204	0.01604	0.00931	0.01231	0.00469	0.01186	0.00325
510	0.0428	0.04003	0.02754	0.02192	0.01601	0.00959	0.01247	0.00496	0.01193	0.00327
509	0.04323	0.03997	0.0278	0.02207	0.01614	0.00952	0.01247	0.00474	0.01218	0.00326
508	0.04383	0.04008	0.02799	0.02247	0.01634	0.0097	0.01248	0.00434	0.01242	0.00325
507	0.0442	0.04041	0.02802	0.02239	0.01613	0.00981	0.01221	0.00443	0.01229	0.00284
506	0.04457	0.04067	0.0281	0.02254	0.01635	0.01027	0.01245	0.00433	0.01232	0.00272
505	0.04466	0.04106	0.02785	0.02275	0.01639	0.01034	0.01241	0.00432	0.01214	0.00246
504	0.04548	0.04157	0.02862	0.0234	0.01685	0.01052	0.01269	0.00421	0.01229	0.00263
503	0.04576	0.04204	0.029	0.02396	0.01707	0.01068	0.01317	0.00409	0.01256	0.00282
502	0.0461	0.04262	0.02929	0.02418	0.01729	0.01075	0.01337	0.00406	0.01234	0.00293
501	0.04619	0.04287	0.02971	0.02417	0.01746	0.01043	0.01352	0.00437	0.01232	0.00289
500	0.04655	0.04285	0.03008	0.02434	0.01766	0.01061	0.0137	0.00435	0.01236	0.00301
499	0.0468	0.04329	0.03048	0.0243	0.01769	0.01041	0.01378	0.00443	0.01218	0.0028
498	0.04732	0.04347	0.03067	0.02434	0.01812	0.0104	0.01417	0.00445	0.01236	0.00274
497	0.04757	0.04349	0.03082	0.02412	0.01812	0.01046	0.01396	0.00459	0.01202	0.00254
496	0.04788	0.04366	0.03103	0.02406	0.01835	0.01056	0.01403	0.00476	0.01191	0.0023
495	0.04828	0.04421	0.03139	0.02454	0.01853	0.01073	0.0141	0.00482	0.01219	0.00232
494	0.04937	0.04496	0.03213	0.02535	0.01892	0.0113	0.01449	0.00509	0.01265	0.00301
493	0.04976	0.04569	0.03255	0.02566	0.01888	0.01147	0.01471	0.00485	0.01301	0.00341
492	0.05053	0.04621	0.03312	0.02608	0.01931	0.01167	0.01481	0.00499	0.01298	0.00359
491	0.05092	0.04646	0.03362	0.0263	0.01941	0.01201	0.01494	0.00507	0.01325	0.00371
490	0.05127	0.047	0.03387	0.02653	0.01926	0.01207	0.01466	0.00497	0.01314	0.00359
489	0.05172	0.04775	0.0341	0.0266	0.01926	0.01216	0.01458	0.00524	0.0132	0.00342
488	0.052	0.04802	0.03414	0.02672	0.01934	0.01214	0.01453	0.00513	0.01313	0.00327
487	0.05235	0.04834	0.03426	0.02695	0.01945	0.01245	0.01436	0.00473	0.01285	0.00297
486	0.05292	0.04875	0.03426	0.02716	0.01969	0.01273	0.01441	0.00466	0.01284	0.00278
485	0.05326	0.04921	0.03418	0.02742	0.01993	0.01269	0.01442	0.00454	0.01296	0.00293
484	0.05417	0.04974	0.03457	0.02782	0.02025	0.01284	0.01496	0.00476	0.01293	0.00328
483	0.05486	0.05027	0.03484	0.02781	0.02052	0.0126	0.01498	0.00458	0.01282	0.00317
482	0.05587	0.0504	0.03554	0.02828	0.02118	0.01278	0.01523	0.00454	0.01296	0.00323
481	0.05665	0.05062	0.0361	0.02852	0.02141	0.01293	0.0154	0.00449	0.0131	0.00334
480	0.05729	0.05107	0.03664	0.0288	0.02156	0.01298	0.01548	0.00462	0.01321	0.00328
479	0.05814	0.05142	0.03711	0.0292	0.02179	0.01289	0.01545	0.0049	0.01363	0.0035
478	0.05877	0.05194	0.0376	0.02956	0.02161	0.01291	0.01526	0.005	0.01368	0.00362
477	0.05965	0.0528	0.03808	0.02961	0.02188	0.01331	0.01532	0.00534	0.01389	0.00363
476	0.06036	0.05338	0.03829	0.02986	0.02192	0.0136	0.01516	0.00558	0.0142	0.00398
475	0.06076	0.05383	0.03845	0.03027	0.02199	0.01345	0.01539	0.00575	0.01438	0.00408
474	0.06105	0.05444	0.03879	0.03075	0.02194	0.01331	0.01577	0.0061	0.01433	0.00418
473	0.0616	0.055	0.03913	0.03107	0.02215	0.01311	0.0158	0.00626	0.01451	0.00432
472	0.06233	0.05514	0.03972	0.03155	0.02247	0.01334	0.01603	0.00613	0.01444	0.00447
471	0.06347	0.05562	0.04002	0.03196	0.02295	0.01346	0.01619	0.006	0.01448	0.00447
470	0.06438	0.05595	0.0404	0.03233	0.02326	0.0136	0.01648	0.00603	0.01466	0.00459
469	0.06558	0.05675	0.04094	0.03293	0.02357	0.01369	0.01661	0.00612	0.01457	0.00469
468	0.06643	0.05745	0.04172	0.03318	0.02353	0.01423	0.01636	0.00624	0.01455	0.0046
467	0.0672	0.05854	0.04214	0.03302	0.02379	0.01448	0.0164	0.00659	0.01451	0.00408
466	0.06799	0.05886	0.04247	0.03339	0.02373	0.01453	0.01599	0.00658	0.01442	0.00411
465	0.06879	0.05942	0.04307	0.03387	0.02413	0.0147	0.01614	0.00688	0.0147	0.0039
464	0.06896	0.06044	0.04355	0.03437	0.02436	0.01464	0.01635	0.00704	0.01471	0.00393
463	0.06989	0.06108	0.04405	0.03469	0.02459	0.01472	0.01638	0.00733	0.01477	0.00405
462	0.07096	0.06143	0.04452	0.03539	0.02517	0.01484	0.01666	0.00695	0.01476	0.0043
461	0.07236	0.06231	0.04537	0.03606	0.02589	0.0154	0.01703	0.00694	0.01524	0.00479
460	0.07334	0.0631	0.04594	0.03653	0.02628	0.01538	0.01746	0.00719	0.01534	0.00498
459	0.07472	0.06407	0.04682	0.03758	0.02631	0.01586	0.0177	0.00752	0.0154	0.00493
458	0.07571	0.06471	0.04742	0.03793	0.02643	0.01624	0.01771	0.00783	0.01557	0.00471
457	0.07667	0.06583	0.04794	0.03839	0.02655	0.01591	0.01797	0.00775	0.01529	0.00426
456	0.07813	0.06646	0.04897	0.03928	0.02697	0.0163	0.01794	0.00767	0.01563	0.00462
455	0.07954	0.06769	0.04972	0.03974	0.02795	0.01642	0.01797	0.00772	0.01617	0.00428
454	0.08054	0.06866	0.05018	0.0402	0.02819	0.01631	0.01819	0.00748	0.01626	0.00432
453	0.08196	0.06988	0.05095	0.04046	0.02866	0.01623	0.01833	0.00757	0.01646	0.00442
452	0.08373	0.07064	0.05188	0.04102	0.02897	0.01635	0.01876	0.00765	0.01676	0.00464
451	0.08544	0.07193	0.05318	0.04175	0.02972	0.01718	0.01917	0.00836	0.01721	0.005
450	0.08704	0.07313	0.05431	0.04251	0.03058	0.01773	0.0198	0.00906	0.01752	0.00533
449	0.08907	0.07426	0.05575	0.04373	0.03082	0.01861	0.02007	0.00914	0.018	0.00552
448	0.09087	0.0754	0.05678	0.04434	0.03149	0.01928	0.02017	0.00967	0.01837	0.00579
447	0.09268	0.07725	0.05816	0.04545	0.03213	0.01967	0.02031	0.0099	0.01831	0.00593
446	0.09466	0.07884	0.05941	0.04681	0.03303	0.02058	0.02046	0.01005	0.01864	0.00617
445	0.09648	0.08078	0.0602	0.04769	0.03409	0.0205	0.02018	0.01001	0.0184	0.0063
444	0.09821	0.08236	0.06118	0.04828	0.03468	0.02047	0.02029	0.00954	0.01803	0.0067
443	0.10019	0.08468	0.06251	0.04925	0.03557	0.02031	0.02047	0.00944	0.01807	0.00687
442	0.10253	0.08658	0.06409	0.05026	0.03594	0.02048	0.02083	0.00936	0.0181	0.0066
441	0.10514	0.08855	0.06567	0.05155	0.03719	0.02078	0.02159	0.00969	0.01872	0.00717
440	0.10789	0.09097	0.06735	0.05301	0.0381	0.02144	0.02251	0.00984	0.01882	0.00755
439	0.111	0.09317	0.06901	0.05438	0.03876	0.02201	0.02298	0.00995	0.01944	0.00772
438	0.11385	0.09539	0.07076	0.05566	0.03955	0.02282	0.02322	0.01063	0.02001	0.00777
437	0.11693	0.09789	0.07294	0.05749	0.04067	0.02397	0.02421	0.01127	0.02075	0.0081
436	0.11943	0.0999	0.07431	0.05856	0.04093	0.02451	0.02395	0.01199	0.02074	0.00768
435	0.12272	0.1024	0.07631	0.0597	0.04211	0.02502	0.02404	0.01223	0.02133	0.00799
434	0.12604	0.10535	0.07845	0.06103	0.04263	0.02572	0.02393	0.01213	0.02161	0.00772
433	0.12986	0.10807	0.08101	0.06283	0.04393	0.02673	0.02393	0.01228	0.02231	0.00811
432	0.13361	0.11096	0.08373	0.0646	0.04532	0.02707	0.02426	0.01216	0.02264	0.00793
431	0.13834	0.11387	0.08661	0.06662	0.04694	0.02734	0.02501	0.01244	0.02311	0.00848
430	0.14287	0.11715	0.08938	0.06898	0.04869	0.0284	0.02549	0.01248	0.02317	0.00872
429	0.1476	0.12059	0.09248	0.07107	0.0502	0.02905	0.02627	0.01289	0.02352	0.0099
428	0.15223	0.12447	0.09587	0.07355	0.05168	0.03004	0.02717	0.01283	0.02404	0.01052
427	0.15708	0.1291	0.0994	0.07609	0.05316	0.0315	0.02898	0.01299	0.02515	0.01183
426	0.1619	0.13334	0.10221	0.07812	0.05426	0.03203	0.0292	0.01351	0.02551	0.01227
425	0.1673	0.13812	0.10552	0.0805	0.05549	0.03242	0.02957	0.01398	0.0261	0.01255
424	0.17277	0.14241	0.10855	0.08288	0.05607	0.03294	0.02951	0.01456	0.0261	0.01264
423	0.17923	0.146	0.1124	0.08552	0.05797	0.03355	0.02938	0.01514	0.02642	0.01312
422	0.18565	0.14985	0.11648	0.08838	0.05963	0.0335	0.02945	0.01579	0.0264	0.01304
421	0.19302	0.15347	0.12094	0.09148	0.06142	0.03398	0.02976	0.01641	0.02654	0.01322
420	0.20008	0.15763	0.12493	0.09474	0.06343	0.03503	0.02977	0.01662	0.02639	0.01341
419	0.20714	0.16231	0.12946	0.09789	0.06492	0.03556	0.03028	0.01722	0.02631	0.01391
418	0.21437	0.16739	0.134	0.10112	0.0671	0.0365	0.03101	0.01775	0.02666	0.01406
417	0.22147	0.17376	0.13848	0.10395	0.06903	0.03767	0.03198	0.01815	0.02703	0.01425
416	0.22884	0.17996	0.14339	0.10772	0.07191	0.03901	0.0329	0.0191	0.02753	0.01473
415	0.23645	0.1869	0.14835	0.11118	0.07417	0.04007	0.03326	0.02044	0.02791	0.01456
414	0.24484	0.19349	0.15355	0.11502	0.07702	0.04158	0.0342	0.02125	0.02897	0.0152
413	0.25415	0.20054	0.15963	0.11944	0.07997	0.04321	0.0349	0.02198	0.03023	0.01575
412	0.26365	0.20803	0.16567	0.12363	0.08279	0.04479	0.03594	0.02286	0.03137	0.01642
411	0.27435	0.21585	0.17235	0.12848	0.08632	0.04669	0.03724	0.02338	0.0326	0.01721
410	0.28482	0.2247	0.17865	0.13375	0.08954	0.04874	0.03828	0.02333	0.03316	0.01812
409	0.29476	0.23294	0.1847	0.13881	0.0924	0.04991	0.03912	0.02376	0.03371	0.01867
408	0.30444	0.24066	0.19037	0.14332	0.09542	0.05106	0.04035	0.02412	0.03419	0.0195
407	0.31379	0.2491	0.19624	0.14781	0.09837	0.05236	0.04096	0.02482	0.03455	0.02
406	0.32335	0.25742	0.20316	0.15345	0.10162	0.05402	0.04224	0.02588	0.03534	0.02103
405	0.33338	0.2661	0.20934	0.15844	0.10453	0.05566	0.043	0.02754	0.03645	0.02145
404	0.34379	0.27487	0.21601	0.16387	0.108	0.05746	0.04441	0.02911	0.03771	0.02226
403	0.35474	0.28371	0.22342	0.16956	0.11124	0.0593	0.04584	0.0304	0.03893	0.02319
402	0.3666	0.29287	0.23076	0.1748	0.11473	0.06099	0.0471	0.03157	0.04025	0.02369
401	0.37903	0.30254	0.23864	0.18062	0.11884	0.06308	0.04867	0.03241	0.04199	0.02462
400	0.3907	0.31283	0.24573	0.18606	0.12243	0.0653	0.05024	0.03255	0.04286	0.02537
399	0.40144	0.32212	0.25248	0.19072	0.12544	0.06665	0.0513	0.03291	0.04321	0.02528
398	0.41166	0.33117	0.2588	0.19548	0.12885	0.06824	0.05279	0.03298	0.04387	0.02623
397	0.4216	0.34042	0.2658	0.20055	0.13203	0.0703	0.05371	0.03345	0.04457	0.02742
396	0.43252	0.34913	0.27315	0.20609	0.1356	0.07266	0.05517	0.03393	0.04587	0.02896
395	0.44309	0.35753	0.27992	0.2109	0.13921	0.07476	0.05607	0.03531	0.04675	0.02996
394	0.45281	0.36606	0.28674	0.21607	0.14295	0.0767	0.05794	0.03604	0.04814	0.03109
393	0.46403	0.37487	0.29502	0.22193	0.14665	0.07949	0.05927	0.03715	0.04952	0.03248
392	0.47661	0.38455	0.30318	0.22768	0.15073	0.08176	0.06037	0.03843	0.05152	0.03317
391	0.48855	0.39448	0.31085	0.23359	0.15451	0.0837	0.06142	0.03988	0.05333	0.03369
390	0.50017	0.40492	0.31854	0.23911	0.15825	0.08522	0.06249	0.04082	0.05373	0.03363
389	0.51254	0.41466	0.32643	0.24498	0.1621	0.08693	0.06373	0.04191	0.05425	0.03396
388	0.52395	0.4249	0.33355	0.2518	0.16558	0.0885	0.06536	0.04322	0.05495	0.03509
387	0.53621	0.43581	0.34051	0.25844	0.16906	0.08975	0.06717	0.04396	0.05629	0.03638
386	0.54824	0.4462	0.34752	0.2645	0.17276	0.09147	0.06917	0.04501	0.05802	0.03815
385	0.55885	0.45478	0.35383	0.26932	0.17587	0.0925	0.07025	0.04626	0.05896	0.03934
384	0.56816	0.46323	0.36042	0.27455	0.17931	0.09381	0.07246	0.04677	0.06052	0.04044
383	0.57901	0.47096	0.36776	0.28	0.18272	0.09624	0.07371	0.04744	0.06203	0.04159
382	0.58879	0.47885	0.37509	0.28501	0.18665	0.09818	0.07541	0.04854	0.0638	0.04236
381	0.59774	0.48627	0.38124	0.28906	0.18947	0.10041	0.07613	0.04943	0.06449	0.04263
380	0.60597	0.4934	0.38755	0.29319	0.19287	0.10255	0.0769	0.05057	0.06459	0.0426
379	0.61545	0.50082	0.3941	0.29799	0.19629	0.10517	0.07812	0.05072	0.06545	0.04288
378	0.62286	0.50854	0.39959	0.30286	0.19889	0.10702	0.07843	0.05155	0.06649	0.04303
377	0.63057	0.51656	0.40483	0.30681	0.20223	0.1084	0.08037	0.05248	0.06791	0.04338
376	0.63768	0.5242	0.40976	0.31056	0.20495	0.11029	0.08136	0.05336	0.06941	0.04453
375	0.6451	0.53075	0.41467	0.31395	0.20798	0.11203	0.08222	0.05423	0.07054	0.04648
374	0.65218	0.53674	0.42022	0.31888	0.21153	0.1139	0.08419	0.05524	0.07184	0.04776
373	0.66001	0.5433	0.42568	0.32433	0.21488	0.11603	0.08629	0.05608	0.07357	0.0493
372	0.66734	0.55069	0.43212	0.32982	0.21886	0.11848	0.08902	0.05774	0.07539	0.05091
371	0.67413	0.55713	0.43678	0.33359	0.22113	0.12072	0.09008	0.05929	0.07642	0.05155
370	0.68111	0.56288	0.44176	0.33821	0.22464	0.12295	0.0923	0.06108	0.07746	0.05289
369	0.68848	0.56898	0.44641	0.34203	0.22709	0.12463	0.09335	0.06185	0.07903	0.05337
368	0.69387	0.57298	0.45121	0.34495	0.22986	0.12609	0.09417	0.06328	0.07995	0.05433
367	0.69803	0.57619	0.45474	0.34697	0.232	0.1267	0.09601	0.06428	0.08038	0.05497
366	0.70298	0.57942	0.45706	0.34868	0.23361	0.12801	0.09612	0.06429	0.08117	0.05623
365	0.70653	0.58305	0.45979	0.35061	0.235	0.12911	0.09688	0.06468	0.08236	0.0583
364	0.71002	0.58562	0.46207	0.35302	0.23628	0.12997	0.09815	0.06593	0.08317	0.05901
363	0.7133	0.58981	0.46432	0.35556	0.23722	0.13069	0.09874	0.06755	0.08412	0.05961
362	0.71682	0.59288	0.4667	0.35774	0.23855	0.13181	0.09962	0.06844	0.08553	0.06049
361	0.71922	0.59528	0.46788	0.3596	0.23936	0.13255	0.1006	0.06999	0.08673	0.06118
360	0.72238	0.59676	0.47001	0.36183	0.24184	0.13365	0.10312	0.07142	0.08839	0.06288
359	0.7243	0.59911	0.4719	0.36356	0.24296	0.13483	0.10406	0.07296	0.09011	0.06396
358	0.72478	0.59997	0.47394	0.36495	0.24521	0.13583	0.10559	0.07422	0.09093	0.06561
357	0.72443	0.60083	0.4752	0.36637	0.24692	0.13698	0.10677	0.07417	0.09199	0.06677
356	0.72501	0.60261	0.47648	0.36762	0.24843	0.13856	0.10776	0.07436	0.09281	0.06767
355	0.72471	0.60424	0.47808	0.36893	0.24985	0.13965	0.1091	0.07545	0.09466	0.06905
354	0.72484	0.60478	0.47916	0.37004	0.25171	0.14079	0.11056	0.07725	0.09605	0.07007
353	0.72507	0.60487	0.47941	0.3712	0.25331	0.14244	0.11225	0.07897	0.09747	0.07123
352	0.72625	0.60418	0.47995	0.37129	0.25467	0.14441	0.11389	0.07984	0.09917	0.07237
351	0.72625	0.60361	0.4805	0.37241	0.25652	0.14609	0.11649	0.08169	0.1016	0.07396
350	0.72575	0.60248	0.48066	0.37324	0.25819	0.14782	0.11892	0.0835	0.10383	0.07566
349	0.72513	0.60253	0.48069	0.37424	0.25849	0.14953	0.12064	0.08545	0.10541	0.07744
348	0.72385	0.60191	0.48021	0.37435	0.25902	0.15071	0.12155	0.08737	0.10654	0.07872
347	0.72199	0.60128	0.48056	0.37443	0.25953	0.15221	0.12283	0.08876	0.10776	0.07998
346	0.71979	0.60099	0.47989	0.37492	0.25945	0.15318	0.1235	0.09112	0.10817	0.08059
345	0.71732	0.6006	0.47902	0.375	0.25924	0.15349	0.12367	0.09376	0.10931	0.08159
344	0.71515	0.59942	0.47923	0.37629	0.26063	0.15491	0.12493	0.09664	0.11114	0.08318
343	0.71323	0.59787	0.47836	0.37628	0.26178	0.15622	0.12632	0.09873	0.1126	0.08491
342	0.71266	0.59586	0.47868	0.37674	0.26389	0.15814	0.1285	0.10091	0.11554	0.08684
341	0.7117	0.5951	0.47876	0.37779	0.26665	0.16069	0.1313	0.10314	0.1188	0.08956
340	0.71045	0.59436	0.47908	0.37896	0.26938	0.16403	0.13459	0.10569	0.12201	0.09292
339	0.71077	0.59415	0.47975	0.38	0.27194	0.16709	0.13761	0.10844	0.12569	0.09647
338	0.71144	0.5939	0.48122	0.38111	0.27472	0.16988	0.14136	0.11143	0.12894	0.0997
337	0.71139	0.59386	0.48293	0.38288	0.27763	0.17355	0.1458	0.11446	0.13255	0.10362
336	0.71189	0.59381	0.48492	0.38607	0.28027	0.17719	0.14957	0.11777	0.13581	0.10732
335	0.71274	0.59466	0.48753	0.38924	0.28247	0.18018	0.15347	0.12121	0.13937	0.11117
334	0.71434	0.59584	0.49174	0.39336	0.28615	0.18508	0.15816	0.12497	0.14389	0.11546
333	0.71666	0.59775	0.49506	0.39763	0.29006	0.18949	0.16321	0.12881	0.14891	0.12019
332	0.72069	0.60031	0.49849	0.40254	0.29515	0.1951	0.16915	0.13414	0.15485	0.12579
331	0.72482	0.60494	0.50222	0.4067	0.29992	0.2012	0.1742	0.13911	0.16045	0.13143
330	0.7287	0.60935	0.50646	0.41199	0.30598	0.20765	0.18055	0.14487	0.16688	0.1374
329	0.73382	0.61449	0.51091	0.41683	0.31284	0.21316	0.1866	0.15176	0.17355	0.1431
328	0.73939	0.6191	0.51659	0.4225	0.31937	0.21892	0.19316	0.15812	0.17971	0.14924
327	0.74451	0.62321	0.52188	0.42833	0.32619	0.22537	0.19963	0.16442	0.18608	0.15554
326	0.75017	0.62731	0.52804	0.43515	0.33358	0.23218	0.20704	0.17066	0.19306	0.16222
325	0.75522	0.63181	0.53388	0.44148	0.34038	0.23875	0.21407	0.1772	0.19931	0.16884
324	0.76038	0.63824	0.54069	0.44824	0.34765	0.2469	0.22151	0.18313	0.20655	0.17566
323	0.76609	0.64418	0.54641	0.45561	0.3554	0.25503	0.22896	0.18965	0.21418	0.18219
322	0.7733	0.65128	0.55162	0.46232	0.36322	0.26374	0.23614	0.19694	0.22107	0.18936
321	0.77994	0.65864	0.55808	0.4691	0.37121	0.27202	0.24392	0.2037	0.22848	0.19618
320	0.78641	0.66537	0.56423	0.47652	0.37926	0.2799	0.25249	0.21034	0.23654	0.20235
319	0.7932	0.67187	0.57156	0.4836	0.38748	0.28701	0.26003	0.21771	0.24416	0.20777
318	0.79971	0.67817	0.57849	0.49079	0.39452	0.29386	0.26744	0.2243	0.25135	0.21391
317	0.80628	0.68411	0.5856	0.49861	0.40264	0.30119	0.27528	0.2307	0.25865	0.22028
316	0.81304	0.69012	0.59297	0.50598	0.41087	0.30885	0.28327	0.23682	0.26594	0.22695
315	0.81876	0.69631	0.59998	0.51273	0.41792	0.31589	0.29054	0.24288	0.27263	0.23335
314	0.82491	0.7034	0.60846	0.52057	0.42633	0.32378	0.29833	0.24882	0.28022	0.24061
313	0.83203	0.71027	0.61549	0.52792	0.43517	0.33152	0.30582	0.25502	0.28755	0.24703
312	0.8406	0.71719	0.6226	0.53499	0.44359	0.33982	0.31362	0.26179	0.29476	0.25469
311	0.84738	0.72286	0.62961	0.54157	0.45104	0.3474	0.32095	0.269	0.30233	0.26145
310	0.85384	0.72851	0.63603	0.54843	0.45795	0.35474	0.32867	0.27562	0.30989	0.26785
309	0.85891	0.73375	0.64191	0.55486	0.46455	0.36141	0.33459	0.28228	0.31608	0.27294
308	0.86356	0.73911	0.64704	0.56133	0.47139	0.36801	0.34078	0.28817	0.32236	0.27839
307	0.86893	0.74422	0.65343	0.56818	0.47828	0.3754	0.34744	0.29416	0.32857	0.28424
306	0.8742	0.74906	0.65942	0.57556	0.48535	0.38327	0.35411	0.30024	0.33511	0.29052
305	0.87758	0.75434	0.66554	0.58294	0.49199	0.39026	0.3618	0.30657	0.34216	0.29715
304	0.88209	0.75954	0.6726	0.59066	0.49985	0.39764	0.36927	0.31413	0.34958	0.30466
303	0.88626	0.76504	0.67873	0.59785	0.50766	0.40548	0.37738	0.32201	0.35758	0.31171
302	0.89155	0.76925	0.68529	0.60514	0.51503	0.41377	0.38618	0.33091	0.36629	0.32072
301	0.89504	0.77378	0.69094	0.61172	0.52193	0.42189	0.39496	0.34014	0.37483	0.32948
300	0.89809	0.77828	0.69638	0.61852	0.53007	0.43104	0.40493	0.35012	0.38404	0.33902
299	0.90006	0.78186	0.70112	0.62429	0.53867	0.44038	0.41442	0.36049	0.3938	0.34839
298	0.90245	0.7856	0.70678	0.63092	0.54864	0.45032	0.42528	0.37084	0.40493	0.3587
297	0.90577	0.78884	0.7126	0.63807	0.55804	0.46121	0.43804	0.38195	0.41675	0.37007
296	0.90725	0.79134	0.71852	0.64693	0.56835	0.4732	0.45083	0.39494	0.43001	0.38341
295	0.90811	0.79431	0.72535	0.65594	0.57921	0.48596	0.46584	0.40917	0.44505	0.39816
294	0.90979	0.79814	0.73315	0.66595	0.59222	0.50107	0.48189	0.42616	0.46258	0.41484
293	0.91164	0.80303	0.74255	0.67736	0.60745	0.51902	0.49993	0.44458	0.48236	0.43273
292	0.91481	0.80804	0.75248	0.69058	0.62389	0.53812	0.51977	0.46492	0.50304	0.45361
291	0.91734	0.81507	0.7628	0.70452	0.64137	0.5593	0.54127	0.48651	0.52541	0.47629
290	0.91993	0.8221	0.77252	0.71992	0.66024	0.58205	0.56397	0.50965	0.54853	0.49968
289	0.92186	0.82983	0.78322	0.73473	0.67929	0.60494	0.58772	0.53405	0.57309	0.52361
288	0.92436	0.83809	0.79441	0.75124	0.69996	0.62811	0.61282	0.55918	0.59869	0.54904
287	0.92645	0.84501	0.80539	0.76792	0.71947	0.65162	0.63953	0.58488	0.62434	0.57478
286	0.9273	0.8511	0.81776	0.78529	0.7408	0.67574	0.66628	0.61343	0.65068	0.60248
285	0.9299	0.85876	0.83052	0.80342	0.76393	0.70243	0.69553	0.64237	0.68007	0.63158
284	0.93287	0.86735	0.84617	0.82321	0.78886	0.73128	0.72717	0.67343	0.7116	0.66193
283	0.93742	0.87682	0.86366	0.84362	0.81558	0.76266	0.7597	0.70529	0.74534	0.69352
282	0.9423	0.8862	0.88037	0.86531	0.84314	0.7942	0.79313	0.73804	0.77991	0.72668
281	0.94767	0.89638	0.89707	0.88717	0.86968	0.82663	0.826	0.77062	0.81524	0.75982
280	0.95277	0.90686	0.91248	0.90848	0.89654	0.85895	0.8579	0.80222	0.84907	0.79201
279	0.95674	0.91745	0.92894	0.92959	0.92239	0.88962	0.88917	0.83308	0.88241	0.82325
278	0.96137	0.9281	0.94372	0.95016	0.9486	0.91901	0.9211	0.86245	0.91423	0.85366
277	0.96575	0.93803	0.95798	0.96873	0.9724	0.94734	0.95068	0.89038	0.94347	0.8816
276	0.96857	0.94726	0.97285	0.98825	0.99668	0.97342	0.98032	0.91736	0.96988	0.90908
275	0.97318	0.95694	0.9865	1.0075	1.02071	1.00003	1.00979	0.94203	0.99564	0.93545
274	0.97547	0.96654	1.00195	1.02606	1.04233	1.02467	1.0362	0.9661	1.02077	0.95927
273	0.9791	0.97558	1.01628	1.04306	1.06349	1.04721	1.06066	0.98872	1.04498	0.98145
272	0.98289	0.98276	1.02961	1.05933	1.08237	1.06729	1.08246	1.00818	1.06765	1.0017
271	0.98623	0.98976	1.04148	1.074	1.09879	1.08485	1.10048	1.02635	1.08581	1.01874
270	0.99026	0.99637	1.05198	1.08666	1.1141	1.10146	1.11595	1.04056	1.10259	1.03337
269	0.99197	1.00218	1.0603	1.09621	1.12611	1.11442	1.12789	1.05178	1.11642	1.04429
268	0.99496	1.00721	1.06649	1.10318	1.13544	1.12287	1.13724	1.05925	1.12677	1.05169
267	0.99697	1.01338	1.07083	1.10801	1.14187	1.12976	1.14268	1.06297	1.13214	1.05555
266	0.99661	1.01721	1.07462	1.11239	1.14514	1.13281	1.14747	1.06311	1.13332	1.05631
265	0.9971	1.02013	1.07588	1.11526	1.14732	1.13459	1.14875	1.06072	1.13237	1.05494
264	0.99622	1.02395	1.07751	1.11565	1.14531	1.13252	1.14518	1.05671	1.12888	1.05032
263	0.99699	1.02572	1.07873	1.11459	1.14184	1.12803	1.1404	1.04905	1.12305	1.04348
262	0.99762	1.02637	1.0794	1.113	1.13594	1.12112	1.13297	1.03814	1.11444	1.03547
261	0.99748	1.02771	1.07843	1.10998	1.12836	1.11175	1.12295	1.02719	1.10286	1.02403
260	0.99719	1.02575	1.07592	1.10438	1.11937	1.10232	1.11148	1.01431	1.09132	1.01223
259	0.99703	1.02394	1.07194	1.09722	1.10993	1.0904	1.09762	1.00138	1.07884	0.9981
258	0.99758	1.02093	1.06826	1.08998	1.0986	1.07691	1.08306	0.98748	1.06489	0.98465
257	0.99672	1.01874	1.06257	1.08188	1.08723	1.06366	1.06795	0.97293	1.04946	0.96868
256	0.99442	1.01404	1.05614	1.07225	1.07352	1.04921	1.05252	0.95779	1.03467	0.95313
255	0.99225	1.00844	1.04904	1.06291	1.06079	1.03354	1.03701	0.94287	1.01929	0.93774
254	0.99033	1.00465	1.04234	1.05255	1.04607	1.01712	1.02141	0.92881	1.00398	0.92265
253	0.98798	1.00019	1.03402	1.04035	1.03206	1.00142	1.00459	0.91381	0.98776	0.90681
252	0.98465	0.99579	1.02477	1.02814	1.01709	0.98403	0.98721	0.89928	0.97049	0.89105
251	0.97885	0.99011	1.01307	1.01454	1.00106	0.96548	0.96952	0.88665	0.95372	0.87531
250	0.9731	0.98146	1.00064	1.00007	0.98666	0.94895	0.95357	0.87508	0.93915	0.86242
249	0.96849	0.9748	0.98905	0.98817	0.97213	0.93367	0.93857	0.86426	0.92574	0.84985
248	0.96349	0.96794	0.97877	0.97528	0.95717	0.91919	0.92416	0.85498	0.91255	0.83965
247	0.95838	0.96085	0.9678	0.96193	0.94169	0.90475	0.90985	0.84488	0.9011	0.82927
246	0.95357	0.95327	0.95834	0.94866	0.92677	0.8919	0.89841	0.83555	0.89079	0.82205
245	0.95043	0.94561	0.94955	0.9374	0.91302	0.8781	0.88772	0.82734	0.8807	0.81376
244	0.9476	0.93967	0.94087	0.92673	0.89983	0.86604	0.87749	0.81934	0.87149	0.80714
243	0.94532	0.93432	0.93133	0.91588	0.88794	0.85517	0.86536	0.81239	0.85944	0.79844
242	0.94231	0.92852	0.92379	0.90596	0.87654	0.84303	0.8537	0.80644	0.84808	0.79029
241	0.93825	0.92357	0.91534	0.89617	0.8653	0.82972	0.84251	0.80122	0.83724	0.78284
240	0.93698	0.91974	0.90843	0.88748	0.85607	0.81901	0.83283	0.79446	0.82859	0.77461
239	0.93695	0.92024	0.90417	0.88272	0.84647	0.81006	0.82217	0.78781	0.81971	0.76759
238	0.93977	0.9235	0.90191	0.8768	0.83887	0.80096	0.81312	0.78126	0.81187	0.75995
237	0.94307	0.92927	0.90336	0.87308	0.83059	0.79248	0.80404	0.77407	0.80582	0.75281
236	0.94869	0.93794	0.90924	0.87158	0.8269	0.78587	0.79878	0.76676	0.79933	0.74627
235	0.9558	0.94916	0.91784	0.87447	0.82518	0.78052	0.79586	0.76188	0.79602	0.74199
234	0.967	0.96545	0.92928	0.88347	0.82808	0.77917	0.7955	0.75832	0.79474	0.74044
233	0.97832	0.98666	0.94517	0.89573	0.83567	0.78212	0.7976	0.76015	0.79517	0.73973
232	0.99097	1.01215	0.96497	0.91349	0.84682	0.78842	0.80187	0.76442	0.80069	0.74258
231	1.00455	1.0419	0.99179	0.93379	0.8636	0.79906	0.81079	0.77219	0.81038	0.75004
230	1.0196	1.07568	1.02243	0.96041	0.88664	0.8175	0.82651	0.78272	0.82366	0.76253
229	1.03588	1.11672	1.05683	0.99185	0.91294	0.83816	0.84533	0.79906	0.83901	0.77809
228	1.05474	1.1641	1.09734	1.02618	0.94493	0.86758	0.87184	0.82221	0.86272	0.79646
227	1.074	1.21499	1.14519	1.06974	0.98112	0.89971	0.90014	0.84903	0.89048	0.82169
226	1.09983	1.27153	1.20161	1.11739	1.02659	0.93573	0.93622	0.88012	0.92303	0.8518
225	1.12731	1.33766	1.26673	1.17668	1.07699	0.98373	0.97831	0.91967	0.96968	0.89142
224	1.15428	1.41099	1.3365	1.24203	1.13997	1.03834	1.032	0.96891	1.02189	0.94137
223	1.18309	1.49182	1.41298	1.31503	1.21172	1.10038	1.09369	1.02584	1.08195	0.99967
222	1.21373	1.58015	1.49617	1.39567	1.29226	1.16986	1.16338	1.09048	1.14986	1.06632
221	1.2462	1.67598	1.58607	1.48396	1.38159	1.24678	1.24105	1.16281	1.22561	1.14133
220	1.2805	1.77932	1.68268	1.57989	1.47969	1.33113	1.32672	1.24285	1.30921	1.22469

## Sheet: Figure 2a insert
Time/h	pH 4.5	Time/h	pH 5.0	pH 5.5	pH 6.0	pH 6.5	pH 7.4	Time/h	pH 9.0
0	0	0	0	0	0	0	0	0	0
0.5	14.5299	0.5	8.40456	4.2735	3.42735	2.09402	1.14245	1	0.29282
1	30.9117	1	16.0969	9.97151	7.56125	5.5584	3.1339	2	0.64245
1.5	45.4416	1.5	26.6382	15.5271	11.9744	8.97436	5.26781	3	1.2792
2	57.7037	2	34.0456	20.5157	15.5356	12.5413	7.55271	4	1.9943
2.5	68.3932	2.5	42.1652	25.5014	20.5271	16.1054	9.54701	5	3.1339
3	76.9259	3	50.1424	30.3419	24.943	19.5185	11.5413	6	3.7037
3.5	82.6097	3.5	57.6866	35.3276	28.0712	22.2222	13.9573	7	4.5584
4	87.5954	4	63.6638	39.7407	32.4872	25.0684	15.6638	8	5.69801
4.5	91.5897	4.5	69.0684	43.5812	34.4758	28.3419	17.6581	9	6.98006
5	93.4416	5	73.7635	47.4273	37.037	31.4786	19.0769	10	7.97436
6	94.8689	6	80.7493	54.1311	43.5983	35.4644	22.9288	11	8.11396
8	95.9416	7	85.4587	59.2621	49.0142	39.5954	25.208	12	8.68946
12	96.8689	8	89.3105	64.9573	53.1453	42.2991	28.1966	--	--
--	--	9	91.3048	69.094	57.1339	45.0057	31.3333	--	--
--	--	12	94.8775	79.2222	65.5527	50.2849	34.4701	--	--

## Sheet: Figure 2b
pH	BPN23	BPF25
4.5	9.88	4.56
5	6.57	2.2
5.5	4.66	1.56
6	3.7	0.92
6.5	3.06	0.768
7.4	2.6	0.45
9	0.96	0.04

## Sheet: Figure 2c
pH	BPN23	BPF25	BPN8	BPF6	NBI	TFI
5	9.88e-05	4.56e-05	0.00015	8.8e-05	0.087	0.032
8.8	2.6e-05	4.5e-06	3.2e-05	9e-06	0.0012	0.000556
				--		--
				--		--
				--
				--
				--
				--
				--
				--

## Sheet: Figure 2d left
Time / h	pH 5.0	Time / h	pH 5.5	Time / h	pH 6.0	Time / h	pH 7.4	Time / h	pH 4.5	Time / h	pH 6.5
0	781.3	0	786.6	0	789.1	0	782.6	0	790	0	792.9
0.5	730.6	0.8	729.6	0.6	737	0.6	781.3	0.5	740	0.08333	776
1	712.3	1.4	699.5	1.2	714.9	1.2	764.5	1	720	0.25	758.8
2	706.5	2	694.4	2	704.7	2	747.8	1.5	710	0.58333	733.1
3	704.1	2.6	695.1	3	695	3	731.6	2	700.1	1.08333	713.2
4	706.7	3.2	699.2	4.1	677.8	4	725.3	4	698.4	1.75	693
5	700.2	3.8	690.2	6	668.8	5	720.2	6	695.4	2.25	678.5
6	699.4	5	688	8	663.3	6	715.7	8	694.5	2.75	662.5
7	695.3	6.2	693.5	10	662	7	710.4	10	692.2	3.25	656.5
8	692.3	7.4	696.1	12	656.9	8	705.9	12	691.3	3.75	646.3
10	688.5	8.6	684.5			9	699.9	--	--	4.25	634.8
12	687.2	10	681			11	696.3	--	--	4.75	630.3
		12	690.2			12	695.4	--	--	5.25	625.4
						--	--	--	--	6.25	614.5
						--	--	--	--	7.25	606.2
						--	--	--	--	8.08333	602.4
						--	--	--	--	10.3333	601.8
						--	--	--	--	12	601.2

## Sheet: Figure 2d right
Time / h	pH 5.0	Time / h	pH 5.5	Time / h	pH 6.0	Time / h	pH 7.4	Time / h	pH 4.5	Time / h	pH 6.5
0	204.6	0	209.1	0	210.63	0	209.9	0	202	0	210.63
0.5	139.2	0.8	160.5	0.6	189.484	0.6	206.9	0.58333	130.9	0.6	199.484
1	111.4	1.4	138.9	1.2	183.007	1.2	200.4	1.25	79.1	1.2	193.007
2	87.2	2	128.4	2	172.847	2	196.2	2.08333	60.9	2	187.847
3	73.6	2.6	122	3	163.068	3	192.28	2.58333	52.1	3	179.046
4	63.4	3.2	118.3	4.1	156.046	4	188.44	3.08333	46.3	4.1	171.775
5	59.1	3.8	115.1	6	147.775	5	186.8	4.08333	40.1	6	165.446
6	56.6	5	110.4	8	141.446	6	184.13	5.08333	37.2	8	160.8
7	53.9	6.2	106.3	10	138.8	7	183.17	6.08333	34.7	10	159.573
8	51.8	7.4	105	12	137.573	8	182.87	7.08333	33.9	12	158.684
10	51.5	8.6	103.5	--	--	9	181.16	8.08333	34	--	--
12	50.9	10	102.1	--	--	10.3333	180.3	10	34	--	--
--	--	12	101.9	--	--	12	179.6	12	34.1	--	--

## Sheet: Figure 2h left
Wavelength / nm	pH 5.0	pH 7.4	w/o treating
400	57.14	34.29	21.94
401	55.01	32.44	20.78
402	52.77	30.6	19.35
403	48.71	27.83	19.3
404	45.21	25.62	18.35
405	41.93	23.31	17.9
406	38.07	21.93	16.22
407	34.49	20.32	16.43
408	32.97	18.65	15.72
409	30.96	17.51	15.29
410	30.3	16.84	15.95
411	29.5	16.89	15.77
412	28.46	15.77	15.7
413	27.57	15.37	16.59
414	26.84	15.67	17.2
415	26.54	16.13	18.09
416	27.38	16.3	18.12
417	27.45	16.2	18.58
418	28.58	16.46	19.39
419	29.45	16.47	20.14
420	31.52	16.92	20.09
421	33.22	17.64	19.34
422	35.17	18.52	19.71
423	37.1	19.07	19.4
424	39.94	20.79	19.39
425	42.85	22.12	20.35
426	45.02	23.52	21.44
427	48.79	24.78	21.25
428	54.65	26.56	21.8
429	59.4	28.6	22.52
430	66.69	30.69	22.23
431	73.24	32.24	23
432	80.1	33.69	24.16
433	87.8	37.74	24.29
434	95.61	40.34	25.2
435	103.8	43.57	26.08
436	117.1	46.26	26.41
437	129.8	50.4	26.74
438	144.2	54.53	27.86
439	158.7	58.13	29.11
440	176.4	62.35	30.72
441	192.6	68.3	34.1
442	213	72.46	37.73
443	229.7	78.33	42.03
444	250.6	85.84	49.65
445	273.4	90.8	56.44
446	296.5	97.31	64.13
447	320.5	107.2	72
448	342.7	114	79.71
449	367.6	122.9	86.03
450	392.9	128.5	91.56
451	415.4	138.1	96.91
452	439.7	147.2	95.06
453	461.6	151.7	92.34
454	482.1	157	90.3
455	500.2	162.9	84.3
456	518.9	168.5	78.89
457	536.2	171.5	71.71
458	551.9	173.6	64.75
459	570.8	176.6	57.43
460	583.4	180.6	51.65
461	601.7	184.9	46.41
462	619	189.8	43.44
463	636.3	193.5	39.11
464	655	200.3	36.82
465	668.7	205.4	35.13
466	684.5	209.3	32.75
467	699.4	212.8	32.27
468	710.1	217.3	31.57
469	723.6	221.2	30.31
470	737.3	223.6	31.07
471	751.2	228.2	30.64
472	765.7	233.5	31.76
473	774.8	237.9	29.85
474	783.3	241.1	30.02
475	793.4	241.7	29.33
476	803.9	248.1	29.58
477	815.8	252.4	29.26
478	826.9	254.4	28.81
479	834.9	257	28.54
480	838.5	257.5	28.79
481	847.7	259.7	28.64
482	855.7	261.8	27.15
483	865.2	263.4	26.38
484	868.7	262.1	26.04
485	880.8	264.1	26.22
486	885	264.8	25.94
487	887.4	264.7	26.39
488	889.6	265.8	26.26
489	893.5	269.2	25.77
490	893.5	270.3	26.28
491	893.4	271.3	25.79
492	896.9	271.4	25.57
493	899.2	266.8	25.6
494	895.6	265	25.46
495	898.6	266.4	25.81
496	896.5	265.1	25.38
497	892.5	263	24.78
498	890.2	263.8	24.65
499	887.8	259.9	24.23
500	880.1	259.6	24.03
501	866.2	256.7	24.24
502	856.7	255.3	23.52
503	851.4	254.3	23.9
504	849.2	253	23.16
505	838.8	248	22.82
506	829.1	246.4	22.74
507	824.4	243.2	23.55
508	814.8	240.7	23.91
509	803	239	23.8
510	792.4	233.5	24.62
511	779.2	229	23.8
512	768.6	226.9	23.74
513	757.8	223.7	24.2
514	745.9	219.6	23.43
515	732.6	215.4	23.19
516	724.4	211	23.07
517	718	204.8	23.71
518	705.1	201.8	24.69
519	693.9	196.9	23.88
520	680.5	194.8	23.48
521	671.3	188.4	23.47
522	657.8	186.7	22.61
523	649.3	182.7	22.6
524	639.2	180.1	22.38
525	626.5	177	22.65
526	617.8	171.5	22.63
527	605.3	166.2	22.28
528	595.3	162.5	21.65
529	581.6	157.1	21.18
530	571	152.7	21.75
531	557.3	149.2	21.17
532	550.7	147.1	21.89
533	535.5	144.3	20.78
534	524.1	140.5	20.42
535	511.7	135.4	20.07
536	497.9	132.3	19.93
537	488.3	129.5	19.62
538	478.9	125.8	18.83
539	471.3	122.1	18.45
540	459.5	120.5	17.89
541	448.6	116.6	16.64
542	442.2	113.5	16.54
543	432.1	110.6	16.28
544	423.4	107.8	15.96
545	409.4	105.3	15.75
546	400.9	102.7	15.49
547	389.6	101	14.88
548	378.7	99.33	14.11
549	370.4	96.68	13.64
550	363.5	93.87	13.17
551	354.2	92.25	12.59
552	344.5	90.32	12.17
553	336.8	87.82	12.36
554	327.9	84.7	12.67
555	319.9	82.1	12.15
556	312.4	81.38	12.46
557	306.8	79.95	11.51
558	298.8	77.09	11.08
559	291.8	74.69	10.87
560	283.9	73.41	10.46
561	277	71.27	10.17
562	268.6	70.31	10.5
563	261.6	68	10.64
564	255.5	66.43	10.58
565	247.7	64.62	10.83
566	240.9	63.3	10.27
567	234.9	61.83	10.19
568	228.8	60.21	9.37
569	224	58.68	8.857
570	218.4	57.7	8.897
571	211.3	56.27	8.455
572	205.8	56	8.482
573	199.7	53.44	8.414
574	192.7	52.47	8.121
575	188.7	50.95	7.964
576	185.5	49.6	7.912
577	179.1	48.79	7.729
578	174.2	47.26	7.662
579	169.5	45.62	7.351
580	163.7	44.74	6.958
581	158.6	44.35	6.809
582	152.7	43.23	6.824
583	149.6	42.49	6.874
584	145	41.26	6.68
585	139.5	40.96	6.862
586	134.6	39.12	6.776
587	131.8	37.7	6.254
588	127.1	36.65	5.69
589	125.3	36.2	5.925
590	122	35.31	5.392
591	118.8	33.99	5.405
592	114.9	33.24	5.695
593	112.7	32.74	5.392
594	109.2	32.24	4.978
595	105	30.18	4.932
596	101.4	29.75	4.774
597	98.33	29.51	4.441
598	95.57	28.44	4.507
599	92.65	28.36	4.576
600	90.94	27.54	4.296
601	88.85	26.77	4.369
602	85.37	26.34	4.379
603	82.5	25.86	4.339
604	81.67	24.92	4.16
605	78.64	24.26	4.363
606	77.08	23.14	4.28
607	75.66	22.87	4.041
608	73.99	22.65	4.26
609	71.73	22.05	4.311
610	70.83	21.84	4.193
611	69.42	21.27	4.24
612	68.57	20.31	4.124
613	65.13	19.71	3.997
614	63.22	19.7	3.797
615	62.1	18.69	3.254
616	60.61	18.35	3.334
617	59.18	17.46	3.603
618	58.41	17.3	3.57
619	56.76	16.73	3.483
620	55.07	16.69	3.446
621	53.43	16.07	3.369
622	51.73	15.69	3.427
623	50.35	15.14	3.17
624	49.29	14.46	3.407
625	47.7	14.04	3.17
626	46.97	13.61	3.19
627	45.12	13.49	2.965
628	43.87	12.86	3.036
629	42.3	13.12	2.81
630	40.87	12.64	2.967
631	38.95	12.88	2.828
632	37.58	12.67	2.874
633	37.01	11.99	2.536
634	36.82	11.91	2.861
635	35.44	12.06	3.079
636	34.92	11.37	2.535
637	34.18	10.83	2.62
638	33.08	10.59	2.815
639	32.12	10.33	2.851
640	31.54	9.559	2.462
641	30.55	9.186	2.608
642	29.67	9.489	2.806
643	28.11	9.246	2.806
644	26.74	8.811	2.571
645	26.55	8.675	2.71
646	25.98	8.49	2.881
647	25.19	7.905	2.656
648	25.03	7.707	2.823
649	24.14	7.786	2.689
650	23	7.565	2.312
651	22.76	7.411	2.17
652	22.06	7.247	2.098
653	21.3	7.21	2.13
654	20.3	6.982	2.195
655	19.58	6.654	2.261
656	18.88	6.534	2.052
657	18.42	6.43	1.961
658	17.26	6.196	2.329
659	16.61	5.846	2.2
660	16.22	5.763	2.29
661	16.34	5.59	2.329
662	16.53	5.448	2.234
663	15.94	4.778	2.223
664	15.5	5.001	2.284
665	14.63	4.729	2.149
666	14.37	4.891	2.294
667	14.27	4.867	2.458
668	13.3	4.979	2.332
669	12.88	4.52	2.354
670	11.78	4.54	1.866
671	11.52	3.987	1.89
672	11.48	3.968	1.82
673	11.19	4.084	1.976
674	10.81	4.086	1.888
675	10.72	4.152	1.85
676	10.38	3.851	1.917
677	9.919	3.864	2.162
678	10.21	3.635	1.94
679	9.483	3.651	2.265
680	9.517	3.257	2.019
681	9.789	3.404	2.042
682	9.07	3.288	1.96
683	9.361	2.917	1.885
684	8.858	2.789	1.948
685	8.396	2.81	1.908
686	7.841	2.533	2.101
687	7.296	2.873	1.966
688	7.177	2.878	2.165
689	7.261	2.643	2.195
690	6.835	2.734	2.145
691	6.431	2.659	1.804
692	6.55	2.421	1.828
693	6.541	2.43	1.852
694	5.902	2.356	2.054
695	6.022	2.374	1.949
696	5.787	2.53	2.074
697	5.883	2.343	1.897
698	5.635	2.269	1.801
699	5.379	2.208	1.924
700	5.637	2.261	1.843
701	5.636	2.195	--
702	5.427	2.356	--
703	5.519	2.017	--
704	5.453	2.085	--
705	5.292	1.915	--
706	5.173	2.034	--
707	4.945	1.988	--
708	4.807	1.847	--
709	4.654	1.844	--
710	5.119	1.629	--
711	4.898	1.508	--
712	4.485	1.634	--
713	4.512	1.566	--
714	4.598	1.677	--
715	4.698	1.701	--
716	4.714	1.666	--
717	4.497	1.737	--
718	4.358	1.385	--
719	4.336	1.457	--
720	4.288	1.55	--
721	4.025	1.717	--
722	4.313	1.565	--
723	4.093	1.622	--
724	3.756	1.449	--
725	3.847	1.494	--
726	3.742	1.563	--
727	3.751	1.391	--
728	3.49	1.4	--
729	3.227	1.446	--
730	3.228	1.46	--
731	3.342	1.718	--
732	3.264	1.509	--
733	3.046	1.314	--
734	3.317	1.165	--
735	3.257	1.099	--
736	2.971	1.1	--
737	2.996	1.269	--
738	2.815	1.529	--
739	2.914	1.564	--
740	2.942	1.35	--
741	2.886	1.05	--
742	2.746	1.45	--
743	2.716	1.254	--
744	3.236	1.235	--
745	2.87	1.362	--
746	2.96	1.403	--
747	3.052	1.367	--
748	2.93	1.268	--
749	2.729	1.222	--
750	2.858	1.171	--

## Sheet: Figure 2h right
Binding Energy / eV	pH 5.0	Binding Energy / eV	pH 7.4	Binding Energy / eV	w/o treating
411.75	1344.5	412.15	6372.43	412.3	12314
411.7	1339.55	412.1	6357.71	412.25	12305.4
411.65	1334.91	412.05	6343.66	412.2	12297.1
411.6	1330.6	412	6330.3	412.15	12289.2
411.55	1326.61	411.95	6317.62	412.1	12281.6
411.5	1322.95	411.9	6305.63	412.05	12274.3
411.45	1319.6	411.85	6294.32	412	12267.4
411.4	1316.58	411.8	6283.69	411.95	12260.8
411.35	1313.88	411.75	6273.74	411.9	12254.5
411.3	1311.5	411.7	6264.48	411.85	12248.6
411.25	1309.44	411.65	6255.89	411.8	12242.9
411.2	1307.71	411.6	6248	411.75	12237.7
411.15	1306.29	411.55	6240.78	411.7	12232.7
411.1	1305.2	411.5	6234.25	411.65	12228.1
411.05	1304.43	411.45	6228.4	411.6	12223.8
411	1303.98	411.4	6223.23	411.55	12219.8
410.95	1303.86	411.35	6218.74	411.5	12216.2
410.9	1304.05	411.3	6214.94	411.45	12212.9
410.85	1304.57	411.25	6211.82	411.4	12209.9
410.8	1305.41	411.2	6209.39	411.35	12207.3
410.75	1306.57	411.15	6207.64	411.3	12205
410.7	1307.33	411.1	6205.65	411.25	12200
410.65	1309.44	411.05	6204.58	411.2	12195.2
410.6	1312.72	411	6206.51	411.15	12192
410.55	1316.73	410.95	6210.19	411.1	12188.9
410.5	1320.09	410.9	6215.05	411.05	12186.2
410.45	1323.07	410.85	6219.93	411	12183.2
410.4	1325.93	410.8	6223.6	410.95	12180.3
410.35	1328.86	410.75	6226.18	410.9	12177.7
410.3	1331.97	410.7	6228.97	410.85	12175.4
410.25	1334.66	410.65	6231.51	410.8	12174.9
410.2	1337.17	410.6	6234.44	410.75	12175.7
410.15	1340.03	410.55	6238.41	410.7	12177.9
410.1	1343.17	410.5	6244.05	410.65	12183.4
410.05	1346.61	410.45	6251.1	410.6	12191.7
410	1349.58	410.4	6259.64	410.55	12202.4
409.95	1353.61	410.35	6270.67	410.5	12214.2
409.9	1358.55	410.3	6281.77	410.45	12226.4
409.85	1363.09	410.25	6293.99	410.4	12238.2
409.8	1365.47	410.2	6306.61	410.35	12249.4
409.75	1366.09	410.15	6317.9	410.3	12259.8
409.7	1365.87	410.1	6325.48	410.25	12269.4
409.65	1365.27	410.05	6330.76	410.2	12278.1
409.6	1365.09	410	6335.84	410.15	12287.3
409.55	1365.34	409.95	6339.26	410.1	12296
409.5	1365.86	409.9	6340.91	410.05	12305.1
409.45	1367.89	409.85	6341.32	410	12313.6
409.4	1371.14	409.8	6340.86	409.95	12322.4
409.35	1374.09	409.75	6340.82	409.9	12331.1
409.3	1376.4	409.7	6342.51	409.85	12338.4
409.25	1378.02	409.65	6345.76	409.8	12344
409.2	1380.28	409.6	6350.19	409.75	12347.3
409.15	1383.25	409.55	6355.6	409.7	12349
409.1	1388.27	409.5	6361.63	409.65	12349.2
409.05	1395.69	409.45	6366.33	409.6	12348.5
409	1404.01	409.4	6368.07	409.55	12347.9
408.95	1414.72	409.35	6368.78	409.5	12347.2
408.9	1428.76	409.3	6367.47	409.45	12346.4
408.85	1446.38	409.25	6366.03	409.4	12345.1
408.8	1466.99	409.2	6363.65	409.35	12344.7
408.75	1491.33	409.15	6360.17	409.3	12343.9
408.7	1519.87	409.1	6354.23	409.25	12342.3
408.65	1552.79	409.05	6348.06	409.2	12340.1
408.6	1589.46	409	6342.92	409.15	12336.6
408.55	1628.37	408.95	6338.19	409.1	12331.2
408.5	1670.59	408.9	6333.81	409.05	12325.2
408.45	1718.21	408.85	6328.71	409	12318.1
408.4	1771.83	408.8	6322.51	408.95	12311
408.35	1831.3	408.75	6316.06	408.9	12303.9
408.3	1897.24	408.7	6309.05	408.85	12297.1
408.25	1971.33	408.65	6301.81	408.8	12291.5
408.2	2053.58	408.6	6295.27	408.75	12288.2
408.15	2142.76	408.55	6290.85	408.7	12287.6
408.1	2239.88	408.5	6289.86	408.65	12287.9
408.05	2344.95	408.45	6289.97	408.6	12289.6
408	2456.39	408.4	6290.37	408.55	12292.7
407.95	2573.86	408.35	6292.14	408.5	12296.4
407.9	2694.45	408.3	6294.09	408.45	12301.8
407.85	2816.24	408.25	6298.4	408.4	12309.2
407.8	2937.46	408.2	6303.69	408.35	12318.3
407.75	3059.31	408.15	6309.38	408.3	12328.3
407.7	3181.93	408.1	6314.7	408.25	12339.2
407.65	3305.62	408.05	6320.76	408.2	12351.4
407.6	3429.59	408	6326.37	408.15	12365.4
407.55	3551.25	407.95	6331.09	408.1	12379.9
407.5	3670.08	407.9	6336.72	408.05	12395.3
407.45	3783.59	407.85	6343.61	408	12410.9
407.4	3888.84	407.8	6352.58	407.95	12427.7
407.35	3983.37	407.75	6365.29	407.9	12444.9
407.3	4066.84	407.7	6380.94	407.85	12462
407.25	4138.07	407.65	6398.92	407.8	12479.8
407.2	4195.51	407.6	6418.54	407.75	12499.8
407.15	4237.69	407.55	6440.35	407.7	12521.6
407.1	4264.5	407.5	6464.24	407.65	12545
407.05	4277.13	407.45	6487.88	407.6	12570.9
407	4276.51	407.4	6511.85	407.55	12598.9
406.95	4264.18	407.35	6536.55	407.5	12628.5
406.9	4239.76	407.3	6559.47	407.45	12660.7
406.85	4203.66	407.25	6580.89	407.4	12695.5
406.8	4155.6	407.2	6601.88	407.35	12732.1
406.75	4097.07	407.15	6623.72	407.3	12770.9
406.7	4028.69	407.1	6647.68	407.25	12812.7
406.65	3952.32	407.05	6676.17	407.2	12858.3
406.6	3869.55	407	6707.8	407.15	12908.4
406.55	3781.2	406.95	6741.27	407.1	12962.9
406.5	3691.22	406.9	6776.8	407.05	13021.6
406.45	3600.43	406.85	6813.73	407	13083.8
406.4	3509.41	406.8	6852.91	406.95	13149.6
406.35	3417.9	406.75	6893.49	406.9	13219.2
406.3	3327.68	406.7	6935.6	406.85	13292.3
406.25	3239.01	406.65	6980.89	406.8	13368.3
406.2	3151.49	406.6	7027.29	406.75	13446.2
406.15	3065.89	406.55	7075.31	406.7	13524.6
406.1	2982.47	406.5	7122.85	406.65	13602.8
406.05	2902.06	406.45	7168.28	406.6	13681
406	2824.68	406.4	7212.43	406.55	13757.9
405.95	2750.06	406.35	7255.9	406.5	13832.7
405.9	2679.34	406.3	7294.63	406.45	13903.7
405.85	2613.07	406.25	7327.83	406.4	13968.4
405.8	2551.14	406.2	7356.26	406.35	14025.4
405.75	2494.94	406.15	7379.96	406.3	14074
405.7	2443.96	406.1	7397.87	406.25	14113.7
405.65	2397.36	406.05	7409.9	406.2	14143.9
405.6	2352.99	406	7415.35	406.15	14163.7
405.55	2308.6	405.95	7415.81	406.1	14173
405.5	2264.77	405.9	7413.12	406.05	14171.9
405.45	2220.67	405.85	7406.23	406	14160.3
405.4	2176.26	405.8	7395.85	405.95	14137.9
405.35	2131.06	405.75	7380.89	405.9	14105.3
405.3	2085.28	405.7	7360.04	405.85	14062.2
405.25	2038.46	405.65	7334.59	405.8	14008.5
405.2	1990.35	405.6	7305.17	405.75	13945
405.15	1942.95	405.55	7272.98	405.7	13873
405.1	1897.14	405.5	7237.2	405.65	13793.1
405.05	1855.38	405.45	7198.57	405.6	13706.6
405	1816.75	405.4	7156.59	405.55	13614.7
404.95	1779.63	405.35	7110.78	405.5	13519.3
404.9	1745.56	405.3	7059.42	405.45	13422
404.85	1714.28	405.25	7004.57	405.4	13322.2
404.8	1684.46	405.2	6950.48	405.35	13222.5
404.75	1657.3	405.15	6898.84	405.3	13125.2
404.7	1632.95	405.1	6849.11	405.25	13030.9
404.65	1612.19	405.05	6800.52	405.2	12940
404.6	1595.02	405	6752.17	405.15	12853
404.55	1580.03	404.95	6704.88	405.1	12770.9
404.5	1452.65	404.9	6660.75	405.05	12694.2
404.45	1447.56	404.85	6617.57	405	12623.5
404.4	1441.86	404.8	6575.49	404.95	12559.3
404.35	1435.92	404.75	6534.33	404.9	12501.6
404.3	1430.54	404.7	6495.2	404.85	12449.2
404.25	1425.8	404.65	6458.25	404.8	12401.5
404.2	1421.16	404.6	6423.98	404.75	12359.5
404.15	1417.32	404.55	6394.13	404.7	12323.8
404.1	1452.65	404.5	6369.31	404.65	12292.7
404.05	1452.65	404.45	6351.29	404.6	12266.1
404	1447.56	404.4	6338.32	404.55	12244.6
403.95	1441.86	404.35	6327.89	404.5	12228.1
403.9	1435.92	404.3	6317.34	404.45	12215
403.85	1430.54	404.25	6306.3	404.4	12204.3
403.8	1425.8	404.2	6296.21	404.35	12196.5
403.75	1452.65	404.15	6286.8	404.3	12191.9
403.7	1447.56	404.1	6277.58	404.25	12189
403.65	1441.86	404.05	6267.31	404.2	12187.3
403.6	1435.92	404	6257.61	404.15	12185.8
403.55	1430.54	403.95	6249.32	404.1	12185.1
403.5	1425.8	403.9	6244.49	404.05	12184.8
403.45	1421.16	403.85	6241.7	404	12184.7
403.4	1417.32	403.8	6241.35	403.95	12185.9
403.35	1413.99	403.75	6243.65	403.9	12188.1
403.3	1412.74	403.7	6248.93	403.85	12190.1
403.25	1412.74	403.65	6256.9	403.8	12191.6
403.2	1441.86	403.6	6267.36	403.75	12194.4
403.15	1435.92	403.55	6280.26	403.7	12198.5
403.1	1430.54	403.5	6294.58	403.65	12201.6
403.05	1425.8	403.45	6310.18	403.6	12204.9
403	1421.16	403.4	6324.79	403.55	12209.2
402.95	1417.32	403.35	6338.37	403.5	12215
402.9	1413.99	403.3	6349.66	403.45	12220.5
402.85	1412.74	403.25	6360.81	403.4	12226.2
402.8	1413.99	403.2	6372.38	403.35	12232.3
402.75	1412.74	403.15	6384.29	403.3	12238.8
402.7	1447.56	403.1	6395.47	403.25	12245
402.65	1441.86	403.05	6404.28	403.2	12251.6
402.6	1435.92	403	6412.12	403.15	12258.3
402.55	1430.54	402.95	6418.85	403.1	12265.5
402.5	1425.8	402.9	6426.42	403.05	12272.1
402.45	1421.16	402.85	6433.84	403	12278.8
402.4	1417.32	402.8	6442.74	402.95	12286.3
402.35	1413.99	402.75	6452.33	402.9	12292.7
402.3	1412.74	402.7	6463.88	402.85	12297.6
402.25	1421.16	402.65	6478.57	402.8	12301.1
402.2	1417.32	402.6	6496.91	402.75	12304.5
402.15	1413.99	402.55	6517.82	402.7	12307.8
402.1	1412.74	402.5	6541.96	402.65	12310.2
402.05	1452.65	402.45	6567.45	402.6	12314.7
402	1447.56	402.4	6590.98	402.55	12321.2
401.95	1441.86	402.35	6610.87	402.5	12329.9
401.9	1435.92	402.3	6626.85	402.45	12338.8
401.85	1430.54	402.25	6640.58	402.4	12349.1
401.8	1425.8	402.2	6652.2	402.35	12361.1
401.75	1421.16	402.15	6662.24	402.3	12372.8
401.7	1417.32	402.1	6669.18	402.25	12383.1
401.65	1413.99	402.05	6672.14	402.2	12392
401.6	1412.74	402	6673.72	402.15	12399.8
401.55	1413.94	401.95	6674.08	402.1	12407.5
401.5	1417.76	401.9	6676.04	402.05	12415
401.45	1423.56	401.85	6680.06	402	12423.7
401.4	1431.15	401.8	6688.44	401.95	12434.2
401.35	1440.43	401.75	6698.77	401.9	12444.2
401.3	1450.21	401.7	6712.98	401.85	12455.2
401.25	1461.7	401.65	6731.25	401.8	12467.5
401.2	1473.6	401.6	6753.57	401.75	12481.3
401.15	1487.82	401.55	6777.89	401.7	12495.5
401.1	1504.97	401.5	6803.04	401.65	12511.1
401.05	1524.96	401.45	6826.71	401.6	12530.7
401	1547.99	401.4	6849.58	401.55	12553
400.95	1573.72	401.35	6869.25	401.5	12578.7
400.9	1602.25	401.3	6887.5	401.45	12607.2
400.85	1634.48	401.25	6906.97	401.4	12639.7
400.8	1671.15	401.2	6928.42	401.35	12676.9
400.75	1712.26	401.15	6955.59	401.3	12718.7
400.7	1759.21	401.1	6988.33	401.25	12765.5
400.65	1810.11	401.05	7027.54	401.2	12818.4
400.6	1865.47	401	7074.66	401.15	12876.7
400.55	1924.97	400.95	7128.36	401.1	12940.7
400.5	1987.64	400.9	7187.95	401.05	13010.8
400.45	2052.71	400.85	7252.14	401	13088.5
400.4	2120.44	400.8	7321.57	400.95	13173.6
400.35	2189.98	400.75	7393.62	400.9	13265.3
400.3	2260.23	400.7	7469.9	400.85	13366.1
400.25	2332.07	400.65	7551.66	400.8	13476.5
400.2	2404.12	400.6	7638.48	400.75	13597.3
400.15	2477.72	400.55	7731.22	400.7	13727.6
400.1	2553.21	400.5	7829.46	400.65	13867.4
400.05	2629.99	400.45	7931.02	400.6	14017.2
400	2707.22	400.4	8036.37	400.55	14174
399.95	2784.94	400.35	8142.66	400.5	14336.9
399.9	2863.58	400.3	8248.65	400.45	14503.5
399.85	2942.52	400.25	8353.75	400.4	14673.2
399.8	3020.98	400.2	8455.52	400.35	14843.6
399.75	3098.25	400.15	8555.79	400.3	15011.5
399.7	3174.23	400.1	8654.78	400.25	15176.7
399.65	3247.82	400.05	8754.28	400.2	15340.6
399.6	3317.97	400	8854.18	400.15	15501.9
399.55	3383.6	399.95	8954.38	400.1	15660.4
399.5	3444.11	399.9	9055.36	400.05	15815.2
399.45	3498.45	399.85	9156.75	400	15966.8
399.4	3546.94	399.8	9257.29	399.95	16112
399.35	3588.17	399.75	9353.51	399.9	16248.4
399.3	3622.41	399.7	9446.18	399.85	16376.5
399.25	3650.5	399.65	9530.43	399.8	16494.2
399.2	3672.25	399.6	9602.02	399.75	16600.4
399.15	3688.54	399.55	9660.41	399.7	16693.9
399.1	3699.42	399.5	9705.06	399.65	16773.5
399.05	3703.25	399.45	9734.89	399.6	16837.8
399	3698.52	399.4	9751.13	399.55	16884
398.95	3684.19	399.35	9752.98	399.5	16911.6
398.9	3660.34	399.3	9742.9	399.45	16919.3
398.85	3628.08	399.25	9720.8	399.4	16907.8
398.8	3588.09	399.2	9685.88	399.35	16877.5
398.75	3539.36	399.15	9639.11	399.3	16826.4
398.7	3482.5	399.1	9579.99	399.25	16754.9
398.65	3417.17	399.05	9508.7	399.2	16663.9
398.6	3343.64	399	9424.04	399.15	16552.5
398.55	3262.98	398.95	9325.7	399.1	16424.4
398.5	3177.18	398.9	9215.12	399.05	16281.3
398.45	3087.55	398.85	9094.83	399	16125.4
398.4	2994.96	398.8	8965.14	398.95	15957.1
398.35	2899.53	398.75	8826.92	398.9	15777.9
398.3	2802.5	398.7	8684.44	398.85	15590.5
398.25	2704.8	398.65	8538.44	398.8	15396
398.2	2607.51	398.6	8389.64	398.75	15195.6
398.15	2511.67	398.55	8239.77	398.7	14991.2
398.1	2418.75	398.5	8089.22	398.65	14783.8
398.05	2329.07	398.45	7937.9	398.6	14574.2
398	2243.01	398.4	7786.88	398.55	14362.2
397.95	2160.46	398.35	7635.66	398.5	14151
397.9	2080.94	398.3	7487.49	398.45	13942
397.85	2005.75	398.25	7343.67	398.4	13737.1
397.8	1935.37	398.2	7204.34	398.35	13539.4
397.75	1868.49	398.15	7071.21	398.3	13350.2
397.7	1805.78	398.1	6946.6	398.25	13173.1
397.65	1747.4	398.05	6831.73	398.2	13009.8
397.6	1692.41	398	6725.36	398.15	12859.7
397.55	1641.48	397.95	6628.63	398.1	12725
397.5	1595.41	397.9	6543.41	398.05	12604.5
397.45	1554.34	397.85	6470.42	398	12496.6
397.4	1518.79	397.8	6406.84	397.95	12400.4
397.35	1487.98	397.75	6351.67	397.9	12316.3
397.3	1462.33	397.7	6304.17	397.85	12243.2
397.25	1441.41	397.65	6260.44	397.8	12179.8
397.2	1424.47	397.6	6220.44	397.75	12125.7
397.15	1409.47	397.55	6184.17	397.7	12080.7
397.1	1395.15	397.5	6150.2	397.65	12041.7
397.05	1380.38	397.45	6116.44	397.6	12009.2
397	1365.66	397.4	6083.43	397.55	11981.1
396.95	1350.86	397.35	6052.89	397.5	11957.4
396.9	1335.86	397.3	6025.26	397.45	11938.3
396.85	1322.28	397.25	6000.97	397.4	11922.5
396.8	1310.39	397.2	5978.47	397.35	11909.5
396.75	1299.47	397.15	5958.17	397.3	11896.2
396.7	1290.87	397.1	5941.98	397.25	11883.7
396.65	1285.22	397.05	5930.96	397.2	11872
396.6	1280.3	397	5923.44	397.15	11862.5
396.55	1277.25	396.95	5918.18	397.1	11856
396.5	1275.9	396.9	5915.81	397.05	11849.7
396.45	1274.99	396.85	5914.72	397	11842.8
396.4	1274.63	396.8	5913.18	396.95	11836.4
396.35	1274.27	396.75	5911.84	396.9	11830.8
396.3	1272.89	396.7	5910.4	396.85	11826.5
396.25	1270.74	396.65	5907.27	396.8	11822.6
396.2	1268.47	396.6	5905.68	396.75	11819.5
396.15	1265.92	396.55	5904.19	396.7	11817.4
396.1	1262.88	396.5	5902.17	396.65	11814.4
396.05	1260.06	396.45	5897.86	396.6	11811.6
396	1258.04	396.4	5893.21	396.55	11809.2
395.95	1256.13	396.35	5890.33	396.5	11808.2
395.9	1253.77	396.3	5887.97	396.45	11808.4
395.85	1252.35	396.25	5885.65	396.4	11810.6
395.8	1251.43	396.2	5882.16	396.35	11815.4
395.75	1251.42	396.15	5878.97	396.3	11821.3
395.7	1253.24	396.1	5878.56	396.25	11827.7
395.65	1255.7	396.05	5879.25	396.2	11834.6
395.6	1257.81	396	5881.03	396.15	11843.6
395.55	1260.69	395.95	5884.84	396.1	11853.3
395.5	1264.44	395.9	5891.5	396.05	11860.9
395.45	1268.96	395.85	5898.76	396	11867.1
395.4	1274.1	395.8	5905.51	395.95	11872.9
395.35	1279.42	395.75	5912.58	395.9	11877.6
395.3	1284.32	395.7	5919.38	395.85	11880.7
395.25	1288.58	395.65	5923.79	395.8	11882.8
395.2	1291.96	395.6	5928.06	395.75	11883.8
395.15	1294.31	395.55	5930.59	395.7	11883.9
395.1	1296.05	395.5	5931.21	395.65	11882
395.05	1298.03	395.45	5929.48	395.6	11879.4
395	1299.89	395.4	5928.34	395.55	11876.3
394.95	1301.14	395.35	5929.12	395.5	11872.7
394.9	1301.27	395.3	5930.02	395.45	11868.4
394.85	1301.27	395.25	5930.86	395.4	11863.6
394.8	1300.98	395.2	5931.03	395.35	11858.8
394.75	1300.87	395.15	5932.59	395.3	11853.5
394.7	1299.69	395.1	5937.53	395.25	11854.1
394.65	1298.06	395.05	5942.92	395.2	11855.1
394.6	1295.98	395	5948.74	395.15	11856.2
394.55	1293.45	394.95	5955.01	395.1	11857.7
394.5	1290.47	394.9	5961.72	395.05	11859.4
394.45	1287.04	394.85	5968.86	395	11861.4
394.4	1283.16	394.8	5976.45	394.95	11863.6
394.35	1278.83	394.75	5984.48	394.9	11866.2
394.3	1274.05	394.7	5992.95	394.85	11869
394.25	1268.82	394.65	6001.86	394.8	11872
394.2	1263.15	394.6	6011.21	394.75	11875.3
394.15	1257.02	394.55	6021	394.7	11878.9
394.1	1250.44	394.5	6031.23	394.65	11882.8
394.05	1243.42	394.45	6041.9	394.6	11886.9
394	1235.94	394.4	6053.01	394.55	11891.3
393.95	1228.01	394.35	6064.57	394.5	11896
393.9	1219.64	394.3	6076.56	394.45	11900.9
393.85	1210.81	394.25	6088.99	394.4	11906.2
393.8	1201.54	394.2	6101.87	394.35	11911.6
393.75	1191.82	394.15	6115.18	394.3	11917.4

## Sheet: Figure 2i
Time / h	4.5	5	5.5	6	6.5	7.4
0	1	1	1	1	1	1
0.5	0.84	0.9	0.92	0.94	0.96	0.96
1	0.72	0.82	0.86	0.87	0.88	0.896
2	0.56	0.696	0.78	0.82	0.84	0.84
3	0.448	0.6	0.72	0.75	0.776	0.792
4	0.36	0.512	0.66	0.684	0.7	0.72
5	0.288	0.44	0.6	0.64	0.65	0.67
6	0.24	0.38	0.55	0.584	0.616	0.63
7	0.208	0.334	0.52	0.544	0.576	0.594
8	0.18	0.29	0.48	0.512	0.536	0.564
10.5	0.15	0.224	0.432	0.45	0.48	0.504
12	0.14	0.2	0.4	0.42	0.45	0.48

## Sheet: Figure 2j
Time / h	pH 5.0	Time / h	pH 7.4
0	1	0	1
0.5	1.24567	1	0.96567
1	1.89336	2	0.92277
1.5	2.41151	3	0.88172
2	2.86941	6	0.83966
2.5	3.26555	8	0.82276
3	3.53327	12	0.80738
4	4.08345	--	--
6	4.67298	--	--
8	5.00678	--	--
10	5.26284	--	--
12	5.43815	--	--
--	--	--	--
--	--	--	--
--	--	--	--
--	--	--	--

[truncated: 93 more sheets: Figure 3c right , Figure 3c left, Figure 3c middle, Figure 3d , Figure 3f , Figure 3g, Figure 4b , Figure 4c, Figure 4d, Figure 4e, Figure 4f, Figure 4g, Figure 4h, Figure 4i, Figure 4j, Figure 5b, Figure 5e, Figure 6b, Figure 6d top, Figure 6d bottom …]
